# Supplementary material for: Application of MEMS Sensors for Evaluation of the Dynamics for Cargo Securing on Road Vehicles
Source: Sensors (Basel). 2021 Apr 20;21(8):2881. doi: 10.3390/s21082881 (PMC8074253; doi:10.3390/s21082881)
Supplement: Supplementary file 1 [file sensors-21-02881-s001.zip]

Archive with 8 entries (8 files):
- Figure S1 - Events on a monitored route with semi-trailer vehicle combination - full route.png
- Figure S2 - Events on a monitored route with semi-trailer vehicle combination - detail (leg 1-3).png
- Figure S3 - Division of the monitored route into sections.png
- Table S1 - Worksheets for comparison of sensors on passenger car.xlsx
- Table S2 - Worksheets for evaluation of individual braking series with semi-trailer vehicle combinations.xlsx
- Table S3 - Worksheets for evaluation of monitored transport with semi-trailer combination.xlsx
- Table S4 - Worksheets for comparison of the influence of different position of sensors on measured values.xlsx
- Table S5 - Worksheets for evaluation of events on a monitored route with semi-trailer vehicle combination.xlsx
