# Supplementary material for: Application of MEMS Sensors for Evaluation of the Dynamics for Cargo Securing on Road Vehicles
Source: Sensors (Basel). 2021 Apr 20;21(8):2881. doi: 10.3390/s21082881 (PMC8074253; doi:10.3390/s21082881)
Supplement: Supplementary file 1 [file sensors-21-02881-s001.zip › Table S1 - Worksheets for comparison of sensors on passenger car.xlsx]

## Sheet: Braking characteristics
Braking characteristics
ID	s0	Tbr	MFDD	v0						v0 deviation from AVG				v0 % deviation from AVG
				A	B	C	D	E	AVG	B	C	D	E	B	C	D	E
	[m]	[s]	[m/s^2]	[km/h]						[km/h]				[%]
1	20	2.15	8.84	62.64	61.33	61.2	61.25	61.34	61.28	-0.05	0.08	0.03	-0.06	-0.000815927	0.00130548	0.000489556	-0.000979112
2	16.48	1.93	9.11	57.68	56.76	56.87	56.82	56.57	56.755	-0.005	-0.115	-0.065	0.185	-8.8098e-05	-0.00202625	-0.00114527	0.00325962
3	19.03	2.09	8.91	62.36	61.67	61.94	62.04	61.75	61.85	0.18	-0.09	-0.19	0.1	0.00291027	-0.00145513	-0.00307195	0.00161681
4	23.75	2.34	9.43	65.15	63.18	62.97	63.71	63.14	63.25	0.07	0.28	-0.46	0.11	0.00110672	0.00442688	-0.00727273	0.00173913
5	19.83	2.16	9	62.75	61.6	61.5	61.76	61.84	61.675	0.075	0.175	-0.085	-0.165	0.00121605	0.00283745	-0.00137819	-0.00267531
6	19.83	2.17	9.17	62.34	61.13	61.44	61.52	61.15	61.31	0.18	-0.13	-0.21	0.16	0.0029359	-0.00212037	-0.00342522	0.00260969
7	21.18	2.21	9.22	63	61.28	61.44	61.73	61.65	61.525	0.245	0.085	-0.205	-0.125	0.00398212	0.00138155	-0.00333198	-0.00203169
8	20.83	2.18	9.06	63.35	61.33	61.56	61.44	61.65	61.495	0.165	-0.065	0.055	-0.155	0.00268314	-0.001057	0.000894382	-0.00252053

## Sheet: Deceleration
Measured values of braking deceleration																	Deviation between the measured values from sensors for 80ms
ID	Sensor A	Sensor A	Sensor A	Sensor B	Sensor B	Sensor B	Sensor C	Sensor C	Sensor C	Sensor D	Sensor D	Sensor D	Sensor E	Sensor E	Sensor E		ID	AVG X80ms	X80 deviation from AVG					X80 % deviation from AVG					STDEV	STDEV %	VAR	VAR %	MAX |dev|	MAX |dev %|	MIN |dev|	MIN |dev %|
	A_80	A_300	A_1000	B_80	B_300	B_1000	C_80	C_300	C_1000	D_80	D_300	D_1000	E_80	E_300	E_1000				A	B	C	D	E	A	B	C	D	E
1	-1.059	-1.007	-0.928226	-1.10063	-1.01479	-0.931629	-1.1602	-1.03352	-0.946819	-1.11112	-1.01275	-0.919744	-1.09102	-1.02222	-0.936947		1	-1.1044	-0.045396	-0.00376556	0.0558052	0.0067285	-0.0133722	0.0411048	0.00340961	-0.0505301	-0.00609247	0.0121081	0.0367875	0.0629881	0.00135332	0.0039675	0.0558052	0.1	0.00376556	0.018
2	-1.021	-0.98	-0.939917	-1.09927	-0.989383	-0.936548	-1.084	-0.97736	-0.942276	-1.0884	-0.994795	-0.939173	-1.10198	-0.996775	-0.946619		2	-1.07893	-0.0579295	0.0203419	0.00507423	0.00946768	0.0230457	0.0536917	-0.0188538	-0.00470302	-0.00877507	-0.0213598	0.0332269	0.0622358	0.00110403	0.0038733	0.0579295	0.1076	0.00507423	0.0034
3	-1.022	-0.976	-0.933809	-1.06004	-0.993703	-0.941771	-1.0733	-1.004	-0.945715	-1.06499	-0.99206	-0.93768	-1.05323	-0.99704	-0.948978		3	-1.05471	-0.0327142	0.00533054	0.0185903	0.0102767	-0.00148332	0.0310171	-0.00505402	-0.0176259	-0.00974358	0.00140637	0.019698	0.0438543	0.00038801	0.0019232	0.0327142	0.0698	0.00148332	0.0022
4	-1.05	-1.001	-0.96469	-1.13749	-1.00889	-0.963718	-1.14591	-1.0168	-0.979313	-1.11897	-0.999206	-0.966349	-1.13312	-1.01696	-0.974376		4	-1.1171	-0.0671001	0.0203904	0.0288137	0.00187429	0.0160217	0.0600663	-0.018253	-0.0257933	-0.00167782	-0.0143422	0.0387577	0.047101	0.00150216	0.0022185	0.0671001	0.084	0.00187429	0.015
5	-1.024	-0.984	-0.940628	-1.08411	-1.006	-0.93674	-1.07769	-1.00959	-0.932306	-1.10001	-1.01841	-0.934162	-1.06792	-1.01019	-0.945486		5	-1.07075	-0.0467479	0.0133671	0.00694467	0.0292604	-0.00282421	0.0436591	-0.0124839	-0.00648581	-0.027327	0.0026376	0.02862	0.0540444	0.000819105	0.0029208	0.0467479	0.0924	0.00282421	0.0014
6	-1.028	-0.991	-0.947282	-1.04752	-1.00345	-0.940957	-1.07889	-1.01929	-0.957978	-1.08763	-1.00772	-0.945871	-1.04551	-1.00932	-0.951675		6	-1.05751	-0.0295109	-0.00998666	0.0213756	0.0301184	-0.0119964	0.027906	0.00944356	-0.0202131	-0.0284805	0.011344	0.0248926	0.0788752	0.000619643	0.0062213	0.0301184	0.1034	0.00998666	0.0144
7	-1.02	-0.967	-0.947638	-1.07237	-0.981233	-0.948056	-1.07041	-0.989233	-0.955923	-1.05062	-0.982528	-0.943547	-1.06716	-0.985549	-0.956496		7	-1.05611	-0.0361114	0.0162577	0.0143024	-0.00549366	0.0110449	0.0341928	-0.015394	-0.0135425	0.00520178	-0.0104581	0.0219379	0.0493173	0.000481269	0.0024322	0.0361114	0.0818	0.00549366	0.0018
8	-1.03	-0.973	-0.940244	-1.07571	-0.983557	-0.940921	-1.06826	-0.974791	-0.940471	-1.10591	-1.0041	-0.949388	-1.06491	-0.990097	-0.951002		8	-1.06896	-0.0389578	0.00675216	-0.000700352	0.0369526	-0.00404666	0.0364446	-0.00631658	0.000655172	-0.0345688	0.00378561	0.027137	0.0570859	0.000736415	0.0032588	0.0389578	0.0864	0.000700352	0.0116
																	AVG	-1.07606	-0.0443085	0.00858595	0.0187757	0.0148981	0.0020487	0.0411766	-0.00797907	-0.0174486	-0.0138451	-0.00190389
																	Deviation between the measured values from sensors for 300ms
																	ID	AVG X300ms	X300 deviation from AVG					X300 % deviation from AVG					STDEV	STDEV %	VAR	VAR %	MAX |dev|	MAX |dev %|	MIN |dev|	MIN |dev %|
																			A	B	C	D	E	A	B	C	D	E
																	1	-1.01806	-0.0110565	-0.00326403	0.0154593	0.00416674	0.00416674	0.0108604	0.00320614	-0.0151851	-0.00409284	-0.00409284	0.0102152	0.0131795	0.00010435	0.0001737	0.0154593	0.0182	0.00326403	0.0048
																	2	-0.987663	-0.00766271	0.00171979	-0.0103026	0.00911278	0.00911278	0.00775843	-0.00174127	0.0104313	-0.00922661	-0.00922661	0.00868531	0.0139714	7.54345e-05	0.0001952	0.0103026	0.0222	0.00171979	0.0052
																	3	-0.992561	-0.0165607	0.00114245	0.0114407	0.00447876	0.00447876	0.0166849	-0.00115101	-0.0115264	-0.00451233	-0.00451233	0.0103291	0.0133342	0.000106691	0.0001778	0.0165607	0.0224	0.00114245	0.0006
																	4	-1.00857	-0.00757115	0.00032048	0.00822948	0.00838623	0.00838623	0.0075068	-0.000317756	-0.00815955	-0.00831496	-0.00831496	0.00841401	0.0150167	7.07955e-05	0.0002255	0.00838623	0.026	0.00032048	0.005
																	5	-1.00564	-0.021637	0.000359834	0.0039567	0.00454875	0.00454875	0.0215157	-0.000357817	-0.00393452	-0.00452325	-0.00452325	0.0129204	0.0114368	0.000166938	0.0001308	0.021637	0.0196	0.000359834	0.0024
																	6	-1.00616	-0.0151566	-0.00271001	0.0131362	0.0031674	0.0031674	0.0150639	0.00269343	-0.0130558	-0.00314802	-0.00314802	0.0102726	0.0193778	0.000105526	0.0003755	0.0151566	0.029	0.00271001	0
																	7	-0.981109	-0.0141088	0.000124526	0.00812454	0.00444015	0.00444015	0.0143805	-0.000126923	-0.00828098	-0.00452564	-0.00452564	0.00846777	0.0138384	7.17031e-05	0.0001915	0.0141088	0.024	0.000124526	0.001
																	8	-0.985109	-0.0121091	-0.00155204	-0.0103185	0.0049881	0.0049881	0.0122921	0.0015755	0.0104745	-0.0050635	-0.0050635	0.0126597	0.0216841	0.000160268	0.0004702	0.0121091	0.0282	0.00155204	0.0058
																	AVG	-0.998108	-0.0132328	-0.000482376	0.00496572	0.00541111	0.00541111	0.0132579	0.000483291	-0.00497513	-0.00542137	-0.00542137
																	Deviation between the measured values from sensors for 1000ms
																	ID	AVG X1000ms	X1000 deviation from AVG					X1000 % deviation from AVG					STDEV	STDEV %	VAR	VAR %	MAX |dev|	MAX |dev %|	MIN |dev|	MIN |dev %|
																			A	B	C	D	E	A	B	C	D	E
																	1	-0.932673	-0.00444655	-0.00104432	0.0141462	-0.012929	0.00427369	0.00476754	0.00111971	-0.0151673	0.0138623	-0.0045822	0.0100797	0.00914877	0.0001016	8.37e-05	0.0141462	0.0152	0.00104432	0.0012
																	2	-0.940906	-0.0009898	-0.00435831	0.0013692	-0.00173368	0.00571258	0.00105196	0.00463203	-0.00145519	0.00184256	-0.00607136	0.00379106	0.00454973	1.43721e-05	2.07e-05	0.00571258	0.0078	0.0009898	0.0002
																	3	-0.941591	-0.00778154	0.000180171	0.00412452	-0.00391048	0.00738733	0.00826425	-0.000191348	-0.00438038	0.00415306	-0.00784558	0.00607168	0.00391152	3.68653e-05	1.53e-05	0.00778154	0.0054	0.000180171	0.0006
																	4	-0.969689	-0.00499903	-0.00597164	0.00962349	-0.00333981	0.004687	0.00515529	0.00615831	-0.0099243	0.00344421	-0.00483351	0.00682614	0.00517687	4.65962e-05	2.68e-05	0.00962349	0.0074	0.00333981	0.0026
																	5	-0.937865	0.0027635	-0.00112456	-0.00555843	-0.00370217	0.00762165	-0.00294659	0.00119906	0.00592669	0.00394744	-0.0081266	0.00528189	0.00531977	2.78983e-05	2.83e-05	0.00762165	0.0064	0.00112456	0.0006
																	6	-0.948753	-0.00147056	-0.00779597	0.00922556	-0.00288168	0.00292266	0.00155	0.00821708	-0.00972388	0.00303734	-0.00308053	0.00642061	0.00549545	4.12242e-05	3.02e-05	0.00922556	0.0078	0.00147056	0.0002
																	7	-0.950332	-0.00269416	-0.00227564	0.00559063	-0.00678494	0.00616411	0.00283497	0.00239458	-0.00588282	0.00713955	-0.00648627	0.00565075	0.00654217	3.1931e-05	4.28e-05	0.00678494	0.0094	0.00227564	0.0026
																	8	-0.944405	-0.00416113	-0.0034843	-0.00393457	0.00498324	0.00659676	0.00440608	0.00368941	0.00416618	-0.00527659	-0.00698509	0.00532179	0.00719027	2.83215e-05	5.17e-05	0.00659676	0.0108	0.0034843	0.0032
																	AVG	-0.945777	-0.00297241	-0.00323432	0.00432332	-0.00378731	0.00567072	0.00314282	0.00341975	-0.00457119	0.00400445	-0.00599584
