# Supplementary material for: Application of MEMS Sensors for Evaluation of the Dynamics for Cargo Securing on Road Vehicles
Source: Sensors (Basel). 2021 Apr 20;21(8):2881. doi: 10.3390/s21082881 (PMC8074253; doi:10.3390/s21082881)
Supplement: Supplementary file 1 [file sensors-21-02881-s001.zip › Table S2 - Worksheets for evaluation of individual braking series with semi-trailer vehicle combinations.xlsx]

## Sheet: Series 1
Braking characteristics					Measured values of braking deceleration																		Note	Series details								Deviation between the measured values from sensors for 80ms
																																ID	AVG X80ms	X80 deviation from AVG						X80 % deviation from AVG						STDEV	STDEV %	VAR	VAR %
ID	s0 [m]	Tbr [s]	MFDD [m/s^2]	v0 [km/h]	A_80	A_300	A_1000	B_80	B_300	B_1000	C_80	C_300	C_1000	D_80	D_300	D_1000	E_80	E_300	E_1000	F_80	F_300	F_1000		Vehicle combination 1										A	B	C	D	E	F	A	B	C	D	E	F
1	1.78	0.94	6.3	15.29	-0.737424	-0.697896	-0.433393	-0.75386	-0.704118	-0.436954	-0.756751	-0.71019	-0.437361	-0.79161	-0.696499	-0.431347	-0.782264	-0.7103	-0.436515	-0.773728	-0.717524	-0.441948	loaded	Cargo	Offset paper							1	-0.76594	-0.0285153	-0.0120797	-0.00918837	0.0256701	0.0163243	0.00778893	0.0372292	0.0157711	0.0119962	-0.0335146	-0.0213128	-0.0101691	0.0201473	0.0201473	0.000405915	0.000405915
2	2.73	1.29	6.29	19.07	-0.753554	-0.717506	-0.503475	-0.771263	-0.720883	-0.503719	-0.783417	-0.726252	-0.507618	-0.766649	-0.733711	-0.502301	-0.776641	-0.737053	-0.506939	-0.793786	-0.742608	-0.51262	loaded	Cargo mass	19636 kg							2	-0.774218	-0.0206645	-0.00295553	0.00919865	-0.00756928	0.00242301	0.0195677	0.0266908	0.00381744	-0.0118812	0.00977667	-0.00312962	-0.0252741	0.0139027	0.0139027	0.000193286	0.000193286
3	4.01	1.28	5.78	22.54	-0.668636	-0.645734	-0.557114	-0.684071	-0.648274	-0.559339	-0.688445	-0.651525	-0.563694	-0.685054	-0.648637	-0.556401	-0.693558	-0.655515	-0.562768	-0.690323	-0.661897	-0.566214	loaded	Cargo Centre of gravity	6840 mm							3	-0.685015	-0.0163784	-0.000943748	0.00343078	3.92107e-05	0.00854328	0.00530886	0.0239095	0.0013777	-0.00500833	-5.72407e-05	-0.0124717	-0.00774999	0.00874169	0.00874169	7.64171e-05	7.64171e-05
4	4.49	1.28	6.39	23.99	-0.702585	-0.686981	-0.617006	-0.718112	-0.694786	-0.621151	-0.722538	-0.696716	-0.623285	-0.71317	-0.690294	-0.614745	-0.734703	-0.700216	-0.624493	-0.73737	-0.704838	-0.629939	loaded	Sensor position [mm]	A	B	C	D	E	F		4	-0.721413	-0.0188282	-0.00330064	0.00112463	-0.00824285	0.01329	0.015957	0.026099	0.00457525	-0.00155893	0.011426	-0.0184222	-0.0221191	0.0131594	0.0131594	0.000173171	0.000173171
5	5.63	1.57	5.8	27.48	-0.700546	-0.680894	-0.574063	-0.714948	-0.684378	-0.578194	-0.736422	-0.692046	-0.576173	-0.72172	-0.681083	-0.58039	-0.723929	-0.687158	-0.581792	-0.733292	-0.691704	-0.58934	loaded	length* (x)	5050	5050	360	11535	400	11535		5	-0.721809	-0.0212638	-0.00686116	0.0146127	-8.94844e-05	0.00211942	0.0114823	0.029459	0.0095055	-0.0202446	0.000123972	-0.00293626	-0.0159076	0.0130315	0.0130315	0.00016982	0.00016982
6	6.23	1.56	5.96	28.92	-0.69468	-0.673525	-0.599386	-0.712906	-0.68439	-0.600359	-0.729648	-0.689392	-0.597856	-0.729237	-0.683194	-0.600038	-0.728263	-0.700578	-0.611442	-0.730289	-0.699976	-0.610788	loaded	height** (z)	400	1300	1300	1300	1300	1300		6	-0.720837	-0.0261573	-0.00793143	0.00881077	0.00839967	0.007426	0.00945225	0.0362873	0.0110031	-0.012223	-0.0116527	-0.0103019	-0.0131129	0.0144207	0.0144207	0.000207957	0.000207957
7	9.49	1.86	6.22	34.33	-0.694131	-0.680354	-0.62036	-0.711183	-0.6892	-0.621645	-0.711874	-0.69368	-0.621623	-0.72436	-0.68401	-0.619385	-0.729635	-0.696375	-0.628541	-0.724753	-0.701719	-0.629278	loaded	* distance from the frontwall of the semi-trailer								7	-0.715989	-0.0218583	-0.00480636	-0.0041156	0.00837038	0.0136456	0.00876433	0.0305289	0.0067129	0.00574814	-0.0116906	-0.0190584	-0.0122409	0.0130453	0.0130453	0.000170181	0.000170181
8	10.28	2.03	6.29	34.76	-0.718605	-0.693631	-0.634879	-0.732696	-0.703174	-0.638254	-0.738809	-0.704493	-0.640242	-0.752132	-0.702687	-0.638239	-0.757026	-0.71087	-0.643851	-0.752932	-0.723964	-0.646199	loaded	** distance from the road surface								8	-0.742033	-0.0234286	-0.00933727	-0.00322407	0.0100986	0.0149927	0.0108987	0.0315736	0.0125834	0.00434491	-0.0136093	-0.0202049	-0.0146876	0.0147785	0.0147785	0.000218405	0.000218405
9	8.5	2.32	5.84	33.59	-0.708136	-0.658398	-0.613801	-0.731527	-0.664904	-0.61435	-0.725823	-0.66188	-0.615727	-0.733598	-0.675678	-0.612678	-0.744933	-0.677926	-0.623854	-0.753896	-0.683106	-0.627179	loaded									9	-0.732986	-0.0248492	-0.00145819	-0.00716258	0.000612221	0.0119476	0.0209102	0.0339014	0.00198939	0.00977179	-0.000835243	-0.0162999	-0.0285274	0.0158194	0.0158194	0.000250254	0.000250254
10	12.43	2.03	6.39	42.54	-0.75025	-0.735956	-0.690785	-0.770753	-0.748701	-0.69235	-0.769193	-0.750827	-0.692562	-0.776863	-0.761168	-0.693991	-0.794438	-0.765865	-0.702773				loaded									10	-0.772299	-0.0220497	-0.00154587	-0.00310631	0.0045635	0.0221384		0.0285507	0.00200164	0.00402216	-0.00590898	-0.0286656		0.0158837	0.0158837	0.000252291	0.000252291
11	11.91	2	6.06	41.12	-0.712954	-0.695562	-0.648081	-0.72628	-0.703033	-0.64976	-0.726618	-0.705205	-0.652982	-0.735099	-0.692721	-0.643993	-0.723269	-0.702801	-0.65621				loaded									11	-0.724844	-0.0118904	0.00143623	0.00177357	0.0102555	-0.00157491		0.0164041	-0.00198143	-0.00244683	-0.0141486	0.00217275		0.00797256	0.00797256	6.35617e-05	6.35617e-05
12	13.05	2.46	5.26	39.09	-0.683652	-0.64354	-0.548029	-0.716269	-0.654931	-0.55062	-0.727708	-0.645108	-0.542425	-0.737098	-0.669122	-0.550983							loaded									12	-0.716182	-0.0325298	8.6789e-05	0.0115267	0.0209163			0.0454211	-0.000121183	-0.0160947	-0.0292053			0.0232991	0.0232991	0.00054285	0.00054285
13	13.02	2.32	5.84	41.47	-0.68799	-0.680451	-0.61516	-0.709502	-0.691593	-0.620904	-0.719195	-0.694846	-0.622289	-0.719698	-0.689672	-0.614409							loaded									13	-0.709096	-0.0211064	0.000405992	0.0100984	0.010602			0.0297652	-0.000572548	-0.0142412	-0.0149514			0.0148327	0.0148327	0.000220008	0.000220008
14	5.01	1.5	5.62	23.94	-0.676754	-0.657469	-0.539252	-0.682872	-0.656448	-0.538501	-0.699139	-0.66188	-0.544539	-0.692743	-0.651243	-0.540585							loaded									14	-0.687877	-0.0111228	-0.00500538	0.0112623	0.00486578			0.0161697	0.00727656	-0.0163726	-0.00707363			0.00998809	0.00998809	9.97619e-05	9.97619e-05
15	5.37	1.5	5.08	26.09	-0.620809	-0.595221	-0.52211	-0.634225	-0.595972	-0.520794				-0.632833	-0.58054	-0.520306							loaded									15	-0.629289	-0.0084804	0.00493619		0.0035442			0.0134761	-0.00784407		-0.00563208			0.00737714	0.00737714	5.44222e-05	5.44222e-05
16	5.32	1.61	5.23	24.01	-0.61941	-0.596842	-0.501827	-0.640092	-0.604756	-0.501521				-0.639723	-0.605988	-0.499664							loaded									16	-0.633075	-0.0136654	0.00701736		0.00664799			0.0215857	-0.0110846		-0.0105011			0.011836	0.011836	0.00014009	0.00014009
17	6.07	1.58	4.76	26.53	-0.700939	-0.66372	-0.520757	-0.748365	-0.672932	-0.527418	-0.71771	-0.670125	-0.523393	-0.750181	-0.66119	-0.517751	-0.763063	-0.679748	-0.526535	-0.743867	-0.684108	-0.530818	empty									17	-0.737354	-0.036415	0.011011	-0.0196443	0.0128268	0.0257088	0.0065127	0.0493861	-0.0149332	0.0266416	-0.0173957	-0.0348663	-0.00883253	0.0232426	0.0232426	0.000540216	0.000540216
18	7.41	1.84	5.82	29.33	-0.724385	-0.629543	-0.576916	-0.777795	-0.633097	-0.582217	-0.748797	-0.62788	-0.578055	-0.823054	-0.637475	-0.560813	-0.782415	-0.644383	-0.586044	-0.871909	-0.699108	-0.594744	empty									18	-0.788059	-0.0636741	-0.0102643	-0.0392622	0.0349952	-0.00564424	0.0838497	0.0807987	0.0130248	0.0498214	-0.0444068	0.0071622	-0.1064	0.0528934	0.0528934	0.00279771	0.00279771
19	7.88	1.96	4.94	26.41	-0.583191	-0.546095	-0.501879	-0.613799	-0.552631	-0.503805	-0.641589	-0.554135	-0.500733	-0.617976	-0.551457	-0.501726	-0.633398	-0.56034	-0.507238	-0.703395	-0.566247	-0.512808	empty									19	-0.632224	-0.0490333	-0.018426	0.00936411	-0.0142488	0.00117375	0.0711702	0.0775568	0.0291446	-0.0148114	0.0225375	-0.00185653	-0.112571	0.0402519	0.0402519	0.00162021	0.00162021
20	6.49	1.71	5.85	24.39	-0.740723	-0.622849	-0.562955	-0.806765	-0.631171	-0.567146	-0.801897	-0.642168	-0.56353	-0.89019	-0.657768	-0.540257	-0.808598	-0.620138	-0.566204	-0.991642	-0.716987	-0.58872	empty									20	-0.839969	-0.0992458	-0.0332041	-0.0380717	0.0502206	-0.0313715	0.151673	0.118154	0.0395301	0.0453252	-0.0597886	0.0373484	-0.180569	0.0882185	0.0882185	0.00778251	0.00778251
																																AVG	-0.722525	-0.0285578	-0.0046613	-0.00236514	0.00912389	0.00674281	0.0325643	0.039525	0.0064514	0.00327344	-0.0126278	-0.00933228	-0.04507
																																Deviation between the measured values from sensors for 300ms
																																	AVG X300ms	X300 deviation from AVG						X300 % deviation from AVG						STDEV	STDEV %	VAR	VAR %
																																ID		A	B	C	D	E	F	A	B	C	D	E	F
																																1	-0.706088	-0.00819188	-0.00196974	0.0041022	-0.00958901	0.00421217	0.0114363	0.0116018	0.00278965	-0.00580976	0.0135805	-0.0059655	-0.0161966	0.00810302	0.00810302	6.56589e-05	6.56589e-05
																																2	-0.729669	-0.0121625	-0.00878574	-0.00341717	0.00404178	0.00738426	0.0129394	0.0166686	0.0120407	0.00468318	-0.0055392	-0.01012	-0.0177333	0.00974767	0.00974767	9.50171e-05	9.50171e-05
																																3	-0.65193	-0.00619597	-0.00365613	-0.000405193	-0.0032935	0.00358439	0.0099664	0.00950404	0.00560816	0.000621528	0.00505192	-0.00549812	-0.0152875	0.00591516	0.00591516	3.49892e-05	3.49892e-05
																																4	-0.695638	-0.00865757	-0.000852682	0.00107707	-0.00534424	0.00457775	0.00919967	0.0124455	0.00122575	-0.00154832	0.0076825	-0.00658065	-0.0132248	0.00649602	0.00649602	4.21983e-05	4.21983e-05
																																5	-0.68621	-0.00531684	-0.00183217	0.00583579	-0.00512728	0.000947059	0.00549346	0.00774812	0.00266999	-0.00850437	0.00747188	-0.00138013	-0.0080055	0.00496077	0.00496077	2.46092e-05	2.46092e-05
																																6	-0.688509	-0.0149843	-0.00411901	0.00088298	-0.0053151	0.0120686	0.0114668	0.0217634	0.00598251	-0.00128245	0.00771973	-0.0175286	-0.0166546	0.0104658	0.0104658	0.000109533	0.000109533
																																7	-0.69089	-0.0105354	-0.00168983	0.00279055	-0.00687994	0.00548533	0.0108293	0.0152491	0.00244588	-0.00403907	0.00995809	-0.00793951	-0.0156745	0.00795406	0.00795406	6.32671e-05	6.32671e-05
																																8	-0.70647	-0.0128393	-0.00329586	-0.00197716	-0.00378233	0.00440039	0.0174942	0.0181739	0.00466525	0.00279865	0.00535384	-0.0062287	-0.0247629	0.0101915	0.0101915	0.000103867	0.000103867
																																9	-0.670315	-0.0119177	-0.00541095	-0.00843521	0.00536269	0.00761073	0.0127905	0.0177793	0.00807225	0.0125839	-0.00800025	-0.0113539	-0.0190813	0.00992714	0.00992714	9.85481e-05	9.85481e-05
																																10	-0.752503	-0.0165475	-0.00380248	-0.0016759	0.00866446	0.0133614		0.0219899	0.00505311	0.0022271	-0.0115142	-0.0177559		0.0116693	0.0116693	0.000136171	0.000136171
																																11	-0.699865	-0.00430229	0.00316849	0.00534049	-0.00714314	0.00293644		0.00614732	-0.00452729	-0.00763075	0.0102065	-0.00419573		0.00540178	0.00540178	2.91792e-05	2.91792e-05
																																12	-0.653175	-0.00963542	0.00175572	-0.00806674	0.0159464			0.0147517	-0.00268797	0.01235	-0.0244137			0.0117656	0.0117656	0.000138428	0.000138428
																																13	-0.689141	-0.00868933	0.00245199	0.00570577	0.000531565			0.0126089	-0.00355804	-0.00827954	-0.000771345			0.00617401	0.00617401	3.81183e-05	3.81183e-05
																																14	-0.65676	0.000708698	-0.000312274	0.00512033	-0.00551676			-0.00107908	0.000475477	-0.00779635	0.00839996			0.00436853	0.00436853	1.90841e-05	1.90841e-05
																																15	-0.590577	0.00464309	0.0053944		-0.0100375			-0.00786194	-0.0091341		0.016996			0.00870083	0.00870083	7.57044e-05	7.57044e-05
																																16	-0.602529	-0.00568665	0.00222744		0.00345921			0.00943797	-0.00369682		-0.00574115			0.00496314	0.00496314	2.46328e-05	2.46328e-05
																																17	-0.671971	-0.00825076	0.000961643	-0.00184542	-0.0107806	0.00777739	0.0121377	0.0122785	-0.00143108	0.00274629	0.0160432	-0.011574	-0.0180629	0.00890436	0.00890436	7.92876e-05	7.92876e-05
																																18	-0.645248	-0.0157043	-0.0121509	-0.017368	-0.00777299	-0.000864523	0.0538607	0.0243384	0.0188314	0.0269168	0.0120465	0.00133983	-0.0834729	0.0270483	0.0270483	0.000731612	0.000731612
																																19	-0.555151	-0.00905601	-0.00251973	-0.00101607	-0.00369346	0.00518906	0.0110962	0.0163127	0.00453881	0.00183025	0.00665307	-0.00934713	-0.0199877	0.00711458	0.00711458	5.06173e-05	5.06173e-05
																																20	-0.648514	-0.0256645	-0.0173423	-0.00634528	0.00925418	-0.0283759	0.0684737	0.0395743	0.0267416	0.00978434	-0.0142698	0.0437553	-0.105586	0.0362744	0.0362744	0.00131583	0.00131583
																																AVG	-0.669558	-0.00944932	-0.002589	-0.00109427	-0.00185077	0.00335297	0.0190142	0.0141128	0.00386674	0.00163432	0.00276417	-0.00500774	-0.0283981
																																Deviation between the measured values from sensors for 1000ms
																																ID	AVG X1000ms	X1000 deviation from AVG						X1000 % deviation from AVG						STDEV	STDEV %	VAR	VAR %
																																		A	B	C	D	E	F	A	B	C	D	E	F
																																1	-0.436253	-0.00286002	0.000700967	0.00110777	-0.00490649	0.000262371	0.00569541	0.00655588	-0.00160679	-0.00253928	0.0112469	-0.000601419	-0.0130553	0.00364632	0.00364632	1.32957e-05	1.32957e-05
																																2	-0.506112	-0.00263697	-0.00239351	0.00150616	-0.0038109	0.000826857	0.00650836	0.00521025	0.0047292	-0.00297593	0.00752975	-0.00163374	-0.0128595	0.00380832	0.00380832	1.45033e-05	1.45033e-05
																																3	-0.560922	-0.00380783	-0.0015825	0.00277248	-0.00452069	0.00184624	0.00529231	0.00678852	0.00282125	-0.00494272	0.0080594	-0.00329143	-0.00943502	0.00391265	0.00391265	1.53088e-05	1.53088e-05
																																4	-0.62177	-0.00476351	-0.000619074	0.00151498	-0.0070249	0.00272295	0.00816954	0.0076612	0.000995664	-0.00243657	0.0112982	-0.00437936	-0.0131392	0.00545664	0.00545664	2.97749e-05	2.97749e-05
																																5	-0.579992	-0.00592908	-0.00179772	-0.00381892	0.000397924	0.00180029	0.00934751	0.0102227	0.00309956	0.00658444	-0.000686086	-0.00310399	-0.0161166	0.00536181	0.00536181	2.87491e-05	2.87491e-05
																																6	-0.603312	-0.00392541	-0.0029521	-0.00545565	-0.00327392	0.00813066	0.00747643	0.00650644	0.00489317	0.00904285	0.00542658	-0.0134767	-0.0123923	0.00610919	0.00610919	3.73222e-05	3.73222e-05
																																7	-0.623472	-0.00311179	-0.00182674	-0.00184936	-0.00408737	0.00506918	0.00580608	0.00499107	0.00292994	0.00296622	0.00655583	-0.00813057	-0.0093125	0.00430242	0.00430242	1.85108e-05	1.85108e-05
																																8	-0.640277	-0.00539818	-0.00202329	-3.50952e-05	-0.00203852	0.00357367	0.00592142	0.008431	0.00316002	5.48125e-05	0.00318381	-0.00558143	-0.00924821	0.00412856	0.00412856	1.7045e-05	1.7045e-05
																																9	-0.617931	-0.00413061	-0.00358112	-0.00220486	-0.00525388	0.00592268	0.00924779	0.00668457	0.00579534	0.00356813	0.00850236	-0.00958468	-0.0149657	0.00604898	0.00604898	3.65901e-05	3.65901e-05
																																10	-0.694492	-0.00370719	-0.00214253	-0.0019298	-0.000501068	0.00828059		0.00533799	0.00308503	0.00277872	0.000721488	-0.0119232		0.00476647	0.00476647	2.27193e-05	2.27193e-05
																																11	-0.650205	-0.00212393	-0.000444758	0.0027764	-0.00621221	0.0060045		0.00326656	0.000684027	-0.00427003	0.00955423	-0.00923478		0.00466537	0.00466537	2.17657e-05	2.17657e-05
																																12	-0.548014	1.4869e-05	0.00260553	-0.00558897	0.00296857			-2.71325e-05	-0.0047545	0.0101986	-0.00541696			0.00395129	0.00395129	1.56127e-05	1.56127e-05
																																13	-0.61819	-0.00303084	0.00271325	0.00409854	-0.00378095			0.00490276	-0.00438902	-0.00662989	0.00611616			0.00398503	0.00398503	1.58804e-05	1.58804e-05
																																14	-0.540719	-0.00146745	-0.0022177	0.00381945	-0.000134296			0.00271388	0.00410139	-0.00706364	0.000248366			0.00268811	0.00268811	7.22594e-06	7.22594e-06
																																15	-0.52107	0.00104013	-0.000276135		-0.000763996			-0.00199614	0.000529938		0.00146621			0.000933223	0.000933223	8.70906e-07	8.70906e-07
																																16	-0.501004	0.000823165	0.00051712		-0.00134028			-0.00164303	-0.00103217		0.0026752			0.00117076	0.00117076	1.37069e-06	1.37069e-06
																																17	-0.524445	-0.00368866	0.00297286	-0.00105207	-0.00669426	0.00208984	0.0063723	0.00703345	-0.00566858	0.00200606	0.0127645	-0.00398485	-0.0121505	0.00476104	0.00476104	2.26675e-05	2.26675e-05
																																18	-0.579798	-0.00288237	0.0024188	-0.00174337	-0.0189853	0.00624647	0.0149458	0.00497133	-0.00417179	0.00300685	0.0327448	-0.0107735	-0.0257776	0.011314	0.011314	0.000128007	0.000128007
																																19	-0.504698	-0.0028192	-0.000893524	-0.00396498	-0.00297196	0.00254025	0.00810943	0.00558592	0.00177041	0.00785615	0.0058886	-0.0050332	-0.0160679	0.00459381	0.00459381	2.11031e-05	2.11031e-05
																																20	-0.564802	-0.00184727	0.0023437	-0.00127183	-0.0245447	0.00140172	0.0239184	0.00327065	-0.0041496	0.00225182	0.0434572	-0.0024818	-0.0423482	0.0154079	0.0154079	0.000237404	0.000237404
																																AVG	-0.571874	-0.00281261	-0.000423924	-0.000628841	-0.00487396	0.00378122	0.00898544	0.00482339	0.000641125	0.00108092	0.00856682	-0.00621431	-0.015913
[truncated: 4 more columns]

## Sheet: Series 2
Braking characteristics					Measured values of braking deceleration												Note	Series details						Deviation between the measured values from sensors for 80ms
																								ID	AVG X80ms	X80 deviation from AVG				X80 % deviation from AVG				STDEV	STDEV %	VAR	VAR %	MAX |dev|	MAX |dev %|	MIN |dev|	MIN |dev %|
ID	s0 [m]	Tbr [s]	MFDD [m/s^2]	v0 [km/h]	A_80	A_300	A_1000	B_80	B_300	B_1000	C_80	C_300	C_1000	D_80	D_300	D_1000		Vehicle combination 2								A	B	C	D	A	B	C	D
21	7.33	1.98	5.36	26.86	-0.729695	-0.701343	-0.525102	-0.745381	-0.710837	-0.530497	-0.735667	-0.708537	-0.524717	-0.746658	-0.71256	-0.53055	loaded	Cargo	Offset paper					21	-0.73935	-0.00965506	0.00603094	-0.00368335	0.00730747	0.0130588	-0.00815708	0.00498187	-0.00988363	0.00809441	0.00809441	6.55195e-05	6.55195e-05	0.00965506	0.0130588	0.00368335	0.00498187
22	6.91	1.57	6.05	29.52	-0.677138	-0.649577	-0.617392	-0.681719	-0.650748	-0.623257	-0.735707	-0.670157	-0.62626	-0.700824	-0.660851	-0.628255	loaded	Cargo mass	19636 kg					22	-0.698847	-0.0217091	-0.0171281	0.0368605	0.00197676	0.0310642	0.0245092	-0.0527448	-0.00282861	0.0266287	0.0266287	0.000709089	0.000709089	0.0368605	0.0527448	0.00197676	0.00282861
23	9.2	1.98	5.09	29.96	-0.615374	-0.568185	-0.525476	-0.655669	-0.577979	-0.529777	-0.679779	-0.577979	-0.528723	-0.648497	-0.577374	-0.529292	loaded	Cargo Centre of gravity	7320 mm					23	-0.64983	-0.0344554	0.00583929	0.0299491	-0.00133298	0.0530222	-0.00898588	-0.0460876	0.00205127	0.0265832	0.0265832	0.000706665	0.000706665	0.0344554	0.0530222	0.00133298	0.00205127
24	9.72	1.86	5.95	32.2	-0.702177	-0.684106	-0.630963	-0.721342	-0.693668	-0.637969	-0.737158	-0.694224	-0.641955	-0.719672	-0.691883	-0.634178	loaded	Sensor position [mm]	A	B	C	D		24	-0.720087	-0.0179102	0.00125516	0.0170705	-0.000415413	0.0248723	-0.00174307	-0.0237062	0.000576892	0.0143053	0.0143053	0.000204642	0.000204642	0.0179102	0.0248723	0.000415413	0.000576892
25	8.2	1.69	6.13	34.15	-0.69892	-0.68622	-0.635159	-0.75202	-0.700056	-0.641683	-0.733109	-0.691905	-0.636755	-0.722659	-0.689356	-0.636365	loaded	length* (x)	5500	1299	5050	11535		25	-0.726677	-0.0277575	0.0253427	0.00643243	-0.0040176	0.0381979	-0.0348748	-0.00885184	0.00552873	0.0221378	0.0221378	0.000490083	0.000490083	0.0277575	0.0381979	0.0040176	0.00552873
26	8.29	1.64	6.61	34.21	-0.739606	-0.712133	-0.679206	-0.760329	-0.719014	-0.685973	-0.753351	-0.711914	-0.677115	-0.707318	-0.670604	-0.630794	loaded	height** (z)	850	1100	1100	1100		26	-0.740151	-0.000545157	0.0201782	0.0131998	-0.0328328	0.000736548	-0.0272623	-0.0178339	0.0443596	0.0235208	0.0235208	0.000553227	0.000553227	0.0328328	0.0443596	0.000545157	0.000736548
27	8.04	1.57	6.74	34.79	-0.772947	-0.756394	-0.706565	-0.779001	-0.767023	-0.7154	-0.796133	-0.759041	-0.709088	-0.805449	-0.766443	-0.707659	loaded	* distance from the frontwall of the semi-trailer						27	-0.788383	-0.0154352	-0.00938142	0.00775028	0.0170664	0.0195783	0.0118996	-0.00983061	-0.0216473	0.0150287	0.0150287	0.000225862	0.000225862	0.0170664	0.0216473	0.00775028	0.00983061
28	8.49	1.67	6.31	35.35	-0.742946	-0.71647	-0.650403	-0.774219	-0.727832	-0.658095	-0.750424	-0.724184	-0.653729	-0.776974	-0.743206	-0.662603	loaded	** distance from the road surface						28	-0.761141	-0.0181944	0.0130783	-0.0107173	0.0158334	0.0239041	-0.0171825	0.0140805	-0.0208021	0.0170062	0.0170062	0.000289211	0.000289211	0.0181944	0.0239041	0.0107173	0.0140805
29	9.63	1.73	6.47	38.22	-0.749654	-0.721089	-0.69131	-0.775231	-0.730036	-0.702827	-0.776659	-0.732735	-0.693644	-0.770341	-0.736202	-0.699903	loaded							29	-0.767971	-0.0183174	0.00725972	0.0086877	0.00236995	0.0238516	-0.00945311	-0.0113125	-0.00308599	0.0125076	0.0125076	0.000156441	0.000156441	0.0183174	0.0238516	0.00236995	0.00308599
30	14.49	2.19	6.47	41.78	-0.758095	-0.695688	-0.670376	-0.790037	-0.711256	-0.681999	-0.777968	-0.701402	-0.671401	-0.775065	-0.709612	-0.680816	loaded							30	-0.775291	-0.0171959	0.0147456	0.00267664	-0.00022629	0.02218	-0.0190194	-0.00345244	0.000291878	0.01317	0.01317	0.00017345	0.00017345	0.0171959	0.02218	0.00022629	0.000291878
31	13.63	2.16	5.94	42.09	-0.698852	-0.684169	-0.626874	-0.723666	-0.692384	-0.634254	-0.716842	-0.683208	-0.634926	-0.720891	-0.69982	-0.632161	loaded							31	-0.715063	-0.0162109	0.0086032	0.00177924	0.0058285	0.0226707	-0.0120314	-0.00248823	-0.00815104	0.0111646	0.0111646	0.000124649	0.000124649	0.0162109	0.0226707	0.00177924	0.00248823
32	7.21	1.58	5.87	31.81	-0.688735	-0.670248	-0.609712	-0.720751	-0.681351	-0.615473	-0.744692	-0.682739	-0.606742	-0.740779	-0.693103	-0.630015	loaded							32	-0.723739	-0.0350046	-0.00298803	0.0209528	0.0170398	0.0483663	0.00412861	-0.0289508	-0.0235441	0.025584	0.025584	0.000654541	0.000654541	0.0350046	0.0483663	0.00298803	0.00412861
33	13.96	2.16	6.09	41.38	-0.725957	-0.696429	-0.656704	-0.749016	-0.704923	-0.664544	-0.738063	-0.690679	-0.657215	-0.739432	-0.705159	-0.658438	loaded							33	-0.738117	-0.0121604	0.0108993	-5.4204e-05	0.00131536	0.0164749	-0.0147663	7.34355e-05	-0.00178205	0.00945874	0.00945874	8.94678e-05	8.94678e-05	0.0121604	0.0164749	5.4204e-05	7.34355e-05
34	13.78	2.1	6.7	43.07	-0.794331	-0.781213	-0.70374	-0.818048	-0.794469	-0.714007	-0.823231	-0.801009	-0.706117	-0.823129	-0.798029	-0.718338	loaded							34	-0.814684	-0.0203538	0.00336309	0.00854662	0.00844407	0.0249836	-0.00412809	-0.0104907	-0.0103648	0.0137833	0.0137833	0.000189978	0.000189978	0.0203538	0.0249836	0.00336309	0.00412809
35	12.11	1.94	6.67	43.17	-0.746441	-0.729361	-0.707752	-0.782225	-0.74036	-0.715959	-0.783646	-0.738792	-0.711083	-0.768334	-0.751057	-0.713797	loaded							35	-0.770161	-0.0237203	0.0120636	0.0134842	-0.00182747	0.0307991	-0.0156637	-0.0175083	0.00237285	0.0172564	0.0172564	0.000297782	0.000297782	0.0237203	0.0307991	0.00182747	0.00237285
36	11.55	1.94	6.35	41.66	-0.721473	-0.699023	-0.661805	-0.743764	-0.704779	-0.66847	-0.780545	-0.700326	-0.669738	-0.778833	-0.709536	-0.667275	loaded							36	-0.756154	-0.0346809	-0.01239	0.0243914	0.0226795	0.0458649	0.0163855	-0.0322571	-0.0299933	0.0286681	0.0286681	0.000821859	0.000821859	0.0346809	0.0458649	0.01239	0.0163855
37	17.94	2.52	5.8	45.31	-0.700278	-0.680977	-0.652118	-0.728716	-0.69078	-0.662086	-0.751898	-0.689999	-0.661225	-0.725476	-0.6896	-0.658464	empty							37	-0.726592	-0.0263142	0.00212398	0.0253061	-0.00111583	0.0362159	-0.00292321	-0.0348284	0.0015357	0.0211234	0.0211234	0.000446197	0.000446197	0.0263142	0.0362159	0.00111583	0.0015357
38	15.55	2.33	5.69	42.84	-0.66976	-0.649196	-0.624019	-0.699976	-0.65778	-0.632021	-0.712424	-0.664437	-0.633917	-0.704115	-0.655228	-0.626737	empty							38	-0.696569	-0.0268085	0.00340711	0.0158555	0.00754592	0.0384865	-0.00489127	-0.0227623	-0.010833	0.0186068	0.0186068	0.000346214	0.000346214	0.0268085	0.0384865	0.00340711	0.00489127
39	18.69	2.63	5.47	46.16	-0.650438	-0.640609	-0.615475	-0.68189	-0.645944	-0.620813	-0.702133	-0.660364	-0.612681	-0.696218	-0.65265	-0.616614	empty							39	-0.682669	-0.0322315	-0.000779908	0.0194632	0.0135482	0.0472139	0.00114244	-0.0285104	-0.0198459	0.0231073	0.0231073	0.000533949	0.000533949	0.0322315	0.0472139	0.000779908	0.00114244
																								AVG	-0.736394	-0.0215085	0.00481698	0.0125237	0.00416773	0.0292078	-0.00654131	-0.0170069	-0.00565966
																								Deviation between the measured values from sensors for 300ms
																								ID	AVG X300ms	X300 deviation from AVG				X300 % deviation from AVG				STDEV	STDEV %	VAR	VAR %	MAX |dev|	MAX |dev %|	MIN |dev|	MIN |dev %|
																										A	B	C	D	A	B	C	D
																								21	-0.708319	-0.00697628	0.0025182	0.000217626	0.00424046	0.00984907	-0.00355517	-0.000307243	-0.00598665	0.00493419	0.00493419	2.43462e-05	2.43462e-05	0.00697628	0.00984907	0.000217626	0.000307243
																								22	-0.657833	-0.00825596	-0.00708536	0.0123237	0.00301763	0.0125502	0.0107708	-0.0187338	-0.00458723	0.00964957	0.00964957	9.31143e-05	9.31143e-05	0.0123237	0.0187338	0.00301763	0.00458723
																								23	-0.575379	-0.00719433	0.00259979	0.00259955	0.001995	0.0125036	-0.00451839	-0.00451797	-0.00346727	0.00480468	0.00480468	2.3085e-05	2.3085e-05	0.00719433	0.0125036	0.001995	0.00346727
																								24	-0.69097	-0.00686407	0.00269804	0.00325353	0.000912497	0.00993395	-0.00390471	-0.00470864	-0.0013206	0.00468376	0.00468376	2.19376e-05	2.19376e-05	0.00686407	0.00993395	0.000912497	0.0013206
																								25	-0.691884	-0.00566419	0.00817197	2.07101e-05	-0.00252849	0.00818662	-0.0118112	-2.99329e-05	0.0036545	0.00592334	0.00592334	3.50859e-05	3.50859e-05	0.00817197	0.0118112	2.07101e-05	2.99329e-05
																								26	-0.703416	0.00871709	0.0155974	0.00849759	-0.032812	-0.0123925	-0.0221737	-0.0120805	0.0466467	0.0221217	0.0221217	0.000489368	0.000489368	0.032812	0.0466467	0.00849759	0.0120805
																								27	-0.762225	-0.00583156	0.004798	-0.00318424	0.0042178	0.0076507	-0.00629473	0.00417756	-0.00553354	0.00532156	0.00532156	2.8319e-05	2.8319e-05	0.00583156	0.0076507	0.00318424	0.00417756
																								28	-0.727923	-0.0114526	-9.07468e-05	-0.00373916	0.0152825	0.0157332	0.000124665	0.00513675	-0.0209946	0.0112354	0.0112354	0.000126235	0.000126235	0.0152825	0.0209946	9.07468e-05	0.000124665
																								29	-0.730016	-0.00892627	2.02935e-05	0.00271951	0.00618647	0.0122275	-2.77987e-05	-0.00372527	-0.00847443	0.00646392	0.00646392	4.17822e-05	4.17822e-05	0.00892627	0.0122275	2.02935e-05	2.77987e-05
																								30	-0.70449	-0.00880105	0.0067669	-0.00308786	0.00512201	0.0124928	-0.0096054	0.00438311	-0.00727052	0.00728055	0.00728055	5.30064e-05	5.30064e-05	0.00880105	0.0124928	0.00308786	0.00438311
																								31	-0.689895	-0.00572642	0.0024888	-0.00668746	0.00992508	0.00830042	-0.00360751	0.00969344	-0.0143864	0.00779349	0.00779349	6.07384e-05	6.07384e-05	0.00992508	0.0143864	0.0024888	0.00360751
																								32	-0.68186	-0.011612	-0.00050966	0.000878662	0.011243	0.0170299	0.000747455	-0.00128862	-0.0164888	0.00935017	0.00935017	8.74256e-05	8.74256e-05	0.011612	0.0170299	0.00050966	0.000747455
																								33	-0.699298	-0.00286838	0.0056257	-0.00861878	0.00586146	0.0041018	-0.00804478	0.0123249	-0.00838193	0.00703601	0.00703601	4.95054e-05	4.95054e-05	0.00861878	0.0123249	0.00286838	0.0041018
																								34	-0.79368	-0.0124672	0.000788921	0.00732918	0.00434914	0.0157081	-0.000994003	-0.00923442	-0.00547972	0.00873091	0.00873091	7.62288e-05	7.62288e-05	0.0124672	0.0157081	0.000788921	0.000994003
																								35	-0.739892	-0.0105315	0.000467205	-0.0011006	0.0111649	0.0142338	-0.00063145	0.00148751	-0.0150898	0.00888811	0.00888811	7.89985e-05	7.89985e-05	0.0111649	0.0150898	0.000467205	0.00063145
																								36	-0.703416	-0.00439291	0.00136323	-0.00308986	0.00611954	0.00624511	-0.00193802	0.00439264	-0.00869974	0.00476627	0.00476627	2.27173e-05	2.27173e-05	0.00611954	0.00869974	0.00136323	0.00193802
																								37	-0.687839	-0.00686175	0.00294123	0.00215973	0.00176079	0.00997581	-0.00427605	-0.00313988	-0.00255988	0.0046007	0.0046007	2.11664e-05	2.11664e-05	0.00686175	0.00997581	0.00176079	0.00255988
																								38	-0.65666	-0.00746386	0.00111937	0.007777	-0.00143251	0.0113664	-0.00170464	-0.0118433	0.00218151	0.00631126	0.00631126	3.9832e-05	3.9832e-05	0.007777	0.0118433	0.00111937	0.00170464
																								39	-0.649892	-0.00928271	-0.00394782	0.0104721	0.00275847	0.0142835	0.00607458	-0.0161135	-0.00424451	0.00854453	0.00854453	7.30091e-05	7.30091e-05	0.0104721	0.0161135	0.00275847	0.00424451
																								AVG	-0.697626	-0.00697137	0.0024385	0.00151268	0.00302019	0.00999895	-0.00344053	-0.00232248	-0.00423594
																								Deviation between the measured values from sensors for 1000ms
																								ID	AVG X1000ms	X1000 deviation from AVG				X1000 % deviation from AVG				STDEV	STDEV %	VAR	VAR %	MAX |dev|	MAX |dev %|	MIN |dev|	MIN |dev %|
																										A	B	C	D	A	B	C	D
																								21	-0.527716	-0.00261405	0.00278023	-0.00299972	0.00283354	0.00495351	-0.00526842	0.00568433	-0.00536943	0.003245	0.003245	1.05301e-05	1.05301e-05	0.00299972	0.00568433	0.00261405	0.00495351
																								22	-0.623791	-0.00639925	-0.000533817	0.00246889	0.00446418	0.0102586	0.000855763	-0.00395788	-0.00715652	0.00473496	0.00473496	2.24199e-05	2.24199e-05	0.00639925	0.0102586	0.000533817	0.000855763
																								23	-0.528317	-0.00284123	0.00146027	0.000406165	0.000974799	0.00537789	-0.002764	-0.00076879	-0.0018451	0.00194252	0.00194252	3.7734e-06	3.7734e-06	0.00284123	0.00537789	0.000406165	0.00076879
																								24	-0.636266	-0.00530308	0.00170281	0.00568872	-0.00208846	0.00833468	-0.00267625	-0.0089408	0.00328237	0.00475203	0.00475203	2.25818e-05	2.25818e-05	0.00568872	0.0089408	0.00170281	0.00267625
																								25	-0.63749	-0.00233139	0.00419259	-0.00073555	-0.00112565	0.00365714	-0.00657672	0.00115382	0.00176576	0.00287642	0.00287642	8.27378e-06	8.27378e-06	0.00419259	0.00657672	0.00073555	0.00115382
																								26	-0.668272	0.010934	0.0177011	0.00884322	-0.0374783	-0.0163616	-0.0264878	-0.013233	0.0560824	0.0252699	0.0252699	0.000638569	0.000638569	0.0374783	0.0560824	0.00884322	0.013233
																								27	-0.709678	-0.00311303	0.00572191	-0.000590075	-0.00201881	0.00438654	-0.00806269	0.00083147	0.00284468	0.00395201	0.00395201	1.56183e-05	1.56183e-05	0.00572191	0.00806269	0.000590075	0.00083147
																								28	-0.656207	-0.00580409	0.00188718	-0.00247889	0.0063958	0.00884489	-0.00287588	0.0037776	-0.00974661	0.00530094	0.00530094	2.81e-05	2.81e-05	0.0063958	0.00974661	0.00188718	0.00287588
																								29	-0.696921	-0.00561067	0.00590589	-0.00327726	0.00298204	0.00805066	-0.00847426	0.00470248	-0.00427888	0.00535388	0.00535388	2.86641e-05	2.86641e-05	0.00590589	0.00847426	0.00298204	0.00427888
																								30	-0.676148	-0.00577204	0.00585126	-0.00474733	0.00466811	0.00853665	-0.00865381	0.00702115	-0.00690398	0.00610688	0.00610688	3.7294e-05	3.7294e-05	0.00585126	0.00865381	0.00466811	0.00690398
																								31	-0.632054	-0.00517976	0.00220048	0.00287215	0.00010714	0.00819513	-0.00348147	-0.00454415	-0.00016951	0.00364841	0.00364841	1.33109e-05	1.33109e-05	0.00517976	0.00819513	0.00010714	0.00016951
																								32	-0.615486	-0.00577322	-1.29318e-05	-0.00874359	0.0145297	0.00937994	2.10107e-05	0.014206	-0.023607	0.0103424	0.0103424	0.000106965	0.000106965	0.0145297	0.023607	1.29318e-05	2.10107e-05
																								33	-0.659225	-0.00252163	0.00531909	-0.00200996	-0.000787505	0.00382514	-0.0080687	0.00304897	0.00119459	0.00361992	0.00361992	1.31038e-05	1.31038e-05	0.00531909	0.0080687	0.000787505	0.00119459
																								34	-0.710551	-0.00681023	0.0034561	-0.00443366	0.00778779	0.00958444	-0.00486398	0.00623976	-0.0109602	0.00679782	0.00679782	4.62103e-05	4.62103e-05	0.00778779	0.0109602	0.0034561	0.00486398
																								35	-0.712148	-0.00439601	0.00381149	-0.00106434	0.00164886	0.0061729	-0.0053521	0.00149455	-0.00231534	0.00354514	0.00354514	1.2568e-05	1.2568e-05	0.00439601	0.0061729	0.00106434	0.00149455
																								36	-0.666822	-0.00501735	0.0016482	0.00291597	0.000453186	0.00752427	-0.00247172	-0.00437293	-0.000679621	0.00349278	0.00349278	1.21995e-05	1.21995e-05	0.00501735	0.00752427	0.000453186	0.000679621
																								37	-0.658474	-0.00635506	0.00361255	0.00275197	-9.45297e-06	0.00965121	-0.00548625	-0.00417931	1.43559e-05	0.00450965	0.00450965	2.03369e-05	2.03369e-05	0.00635506	0.00965121	9.45297e-06	1.43559e-05
																								38	-0.629174	-0.00515468	0.00284706	0.00474384	-0.00243622	0.00819277	-0.00452508	-0.0075398	0.0038721	0.00458678	0.00458678	2.10386e-05	2.10386e-05	0.00515468	0.00819277	0.00243622	0.0038721
																								39	-0.616396	-0.00092015	0.00441721	-0.0037151	0.000218039	0.00149279	-0.0071662	0.00602714	-0.000353733	0.00337678	0.00337678	1.14027e-05	1.14027e-05	0.00441721	0.0071662	0.000218039	0.000353733
																								AVG	-0.645323	-0.00373594	0.00389309	-0.000216029	5.88854e-05	0.00578926	-0.00603277	0.000334761	-9.12496e-05

## Sheet: Series 3
Braking characteristics					Measured values of braking deceleration												Series details					Deviation between the measured values from sensors for 80ms
																						ID	AVG X80ms	X80 deviation from AVG				X80 % deviation from AVG				STDEV	STDEV %	VAR	VAR %	MAX |dev|	MAX |dev %|	MIN |dev|	MIN |dev %|
ID	s0 [m]	Tbr [s]	MFDD [m/s^2]	v0 [km/h]	A_80	A_300	A_1000	B_80	B_300	B_1000	C_80	C_300	C_1000	D_80	D_300	D_1000	Vehicle combination 3							A	B	C	D	A	B	C	D
1	4.44	1.76	3.11	16.53	-0.417787	-0.366614	-0.327272	-0.433398	-0.371145	-0.328498	-0.448803	-0.363842	-0.318649	-0.441258	-0.370946	-0.326753	Cargo	Steel bars				1	-0.435312	-0.0175244	-0.00191368	0.0134914	0.00594666	0.0402571	0.00439611	-0.0309925	-0.0136607	0.0132683	0.0132683	0.000176049	0.000176049	0.0175244	0.0402571	0.00191368	0.00439611
2	4.23	1.43	4.8	19.89	-0.612777	-0.535638	-0.46808	-0.638613	-0.553986	-0.47215	-0.670887	-0.550251	-0.470407	-0.630032	-0.556206	-0.467744	Cargo mass	22766 kg				2	-0.638077	-0.0253005	0.00053587	0.0328102	-0.00804558	0.0396511	-0.00083982	-0.0514204	0.0126091	0.0243696	0.0243696	0.00059388	0.00059388	0.0328102	0.0514204	0.00053587	0.00083982
3	6.54	1.87	3.95	22.66	-0.474929	-0.449717	-0.403994	-0.485039	-0.461516	-0.408042	-0.552493	-0.477212	-0.405014	-0.487362	-0.456461	-0.406899	Cargo Centre of gravity	7520 mm				3	-0.499956	-0.0250264	-0.0149167	0.0525369	-0.0125938	0.0500573	0.029836	-0.105083	0.0251898	0.035438	0.035438	0.00125585	0.00125585	0.0525369	0.105083	0.0125938	0.0251898
4	4.47	1.5	4.18	20.84	-0.543257	-0.497379	-0.42224	-0.567463	-0.514216	-0.425385	-0.618692	-0.505366	-0.425084	-0.56245	-0.491339	-0.419913	Sensor position [mm]	A	B	C	D	4	-0.572966	-0.0297089	-0.00550261	0.0457269	-0.0105154	0.0518511	0.00960374	-0.0798074	0.0183525	0.0322202	0.0322202	0.00103814	0.00103814	0.0457269	0.0798074	0.00550261	0.00960374
5	4.41	1.44	4.92	21.23	-0.629135	-0.581355	-0.485523	-0.652003	-0.59097	-0.490766	-0.695569	-0.598447	-0.492713	-0.65062	-0.587377	-0.493894	length*	3525	11732	8046	1663	5	-0.656832	-0.0276969	-0.00482871	0.0387376	-0.00621191	0.0421675	0.00735152	-0.0589764	0.00945739	0.0278665	0.0278665	0.000776541	0.000776541	0.0387376	0.0589764	0.00482871	0.00735152
6	7.25	1.86	4.51	24.81	-0.521405	-0.491235	-0.471187	-0.536768	-0.501559	-0.476195	-0.668479	-0.525074	-0.481289	-0.531168	-0.492652	-0.467884	height**	1095	1330	1345	1336	6	-0.564455	-0.0430501	-0.0276869	0.104024	-0.0332868	0.0762684	0.0490507	-0.184291	0.0589716	0.0696392	0.0696392	0.00484961	0.00484961	0.104024	0.184291	0.0276869	0.0490507
7	5.33	1.53	4.87	23.08	-0.587353	-0.550827	-0.500957	-0.608755	-0.565581	-0.507471	-0.59642	-0.550323	-0.505153	-0.603081	-0.550831	-0.495829	* distance from the frontwall of the semi-trailer					7	-0.598902	-0.0115496	0.00985257	-0.0024819	0.00417893	0.0192846	-0.016451	0.00414408	-0.00697764	0.00920307	0.00920307	8.46965e-05	8.46965e-05	0.0115496	0.0192846	0.0024819	0.00414408
8	5.72	1.64	4.64	22.36	-0.59526	-0.549469	-0.47049	-0.632718	-0.571314	-0.477474	-0.658141	-0.579922	-0.478729	-0.620957	-0.568011	-0.470957	** distance from the road surface					8	-0.626769	-0.0315093	0.00594939	0.031372	-0.0058121	0.0502726	-0.00949216	-0.0500536	0.00927311	0.0261165	0.0261165	0.000682072	0.000682072	0.0315093	0.0502726	0.0058121	0.00927311
9	4.94	1.54	4.58	21.82	-0.558498	-0.505125	-0.464245	-0.606554	-0.518822	-0.47053	-0.622073	-0.529687	-0.478102	-0.601923	-0.503566	-0.456237						9	-0.597262	-0.0387641	0.00929166	0.0248114	0.00466107	0.064903	-0.0155571	-0.0415419	-0.00780407	0.0272416	0.0272416	0.000742107	0.000742107	0.0387641	0.064903	0.00466107	0.00780407
10	5.16	1.5	4.76	23.75	-0.612506	-0.556765	-0.491101	-0.654413	-0.5665	-0.497001	-0.674247	-0.598082	-0.495842	-0.637782	-0.556965	-0.493105						10	-0.644737	-0.0322311	0.00967583	0.0295097	-0.00695446	0.049991	-0.0150074	-0.0457701	0.0107865	0.0261512	0.0261512	0.000683883	0.000683883	0.0322311	0.049991	0.00695446	0.0107865
																						AVG	-0.583527	-0.0282361	-0.00195433	0.0370538	-0.00686334	0.0483888	0.00334917	-0.0634998	0.0117618
																						Deviation between the measured values from sensors for 300ms
																						ID	AVG X300ms	X300 deviation from AVG				X300 % deviation from AVG				STDEV	STDEV %	VAR	VAR %	MAX |dev|	MAX |dev %|	MIN |dev|	MIN |dev %|
																								A	B	C	D	A	B	C	D
																						1	-0.368137	-0.00152257	0.00300829	-0.00429518	0.00280946	0.00413587	-0.00817166	0.0116673	-0.00763157	0.0035454	0.0035454	1.25699e-05	1.25699e-05	0.00429518	0.0116673	0.00152257	0.00413587
																						2	-0.54902	-0.0133823	0.0049656	0.00123046	0.0071862	0.0243748	-0.00904448	-0.00224118	-0.0130891	0.00925379	0.00925379	8.56325e-05	8.56325e-05	0.0133823	0.0243748	0.00123046	0.00224118
																						3	-0.461227	-0.0115094	0.000289693	0.0159854	-0.00476572	0.0249539	-0.000628093	-0.0346585	0.0103327	0.0117018	0.0117018	0.000136932	0.000136932	0.0159854	0.0346585	0.000289693	0.000628093
																						4	-0.502075	-0.0046956	0.012141	0.00329095	-0.0107364	0.00935239	-0.0241817	-0.00655469	0.021384	0.00992561	0.00992561	9.85177e-05	9.85177e-05	0.012141	0.0241817	0.00329095	0.00655469
																						5	-0.589537	-0.008182	0.00143257	0.00890973	-0.0021603	0.0138787	-0.00243	-0.0151131	0.0036644	0.00714254	0.00714254	5.10158e-05	5.10158e-05	0.00890973	0.0151131	0.00143257	0.00243
																						6	-0.50263	-0.0113947	-0.00107139	0.0224443	-0.00997821	0.0226703	0.00213156	-0.0446538	0.019852	0.015645	0.015645	0.000244767	0.000244767	0.0224443	0.0446538	0.00107139	0.00213156
																						7	-0.554391	-0.00356392	0.0111905	-0.00406739	-0.00355917	0.00642854	-0.0201852	0.00733669	0.00641997	0.00746413	0.00746413	5.57133e-05	5.57133e-05	0.0111905	0.0201852	0.00355917	0.00641997
																						8	-0.567179	-0.0177102	0.00413479	0.0127429	0.000832505	0.0312251	-0.0072901	-0.0224672	-0.0014678	0.0128299	0.0128299	0.000164608	0.000164608	0.0177102	0.0312251	0.000832505	0.0014678
																						9	-0.5143	-0.00917496	0.00452207	0.0153869	-0.010734	0.0178397	-0.00879268	-0.0299181	0.020871	0.012337	0.012337	0.000152201	0.000152201	0.0153869	0.0299181	0.00452207	0.00879268
																						10	-0.569578	-0.012813	-0.00307813	0.0285039	-0.0126128	0.0224956	0.00540423	-0.0500439	0.0221441	0.019538	0.019538	0.000381735	0.000381735	0.0285039	0.0500439	0.00307813	0.00540423
																						AVG	-0.517807	-0.00939487	0.0037535	0.0100132	-0.00437183	0.0177355	-0.00731881	-0.0186646	0.00824797
																						Deviation between the measured values from sensors for 1000ms
																						ID	AVG X1000ms	X1000 deviation from AVG				X1000 % deviation from AVG				STDEV	STDEV %	VAR	VAR %	MAX |dev|	MAX |dev %|	MIN |dev|	MIN |dev %|
																								A	B	C	D	A	B	C	D
																						1	-0.325293	0.00197901	0.00320504	-0.00664397	0.00145992	-0.00608376	-0.00985278	0.0204245	-0.00448802	0.00448934	0.00448934	2.01542e-05	2.01542e-05	0.00664397	0.0204245	0.00145992	0.00448802
																						2	-0.469595	-0.00151546	0.00255449	0.000811886	-0.00185092	0.00322716	-0.00543977	-0.00172891	0.00394152	0.00207421	0.00207421	4.30236e-06	4.30236e-06	0.00255449	0.00543977	0.000811886	0.00172891
																						3	-0.405987	-0.00199303	0.00205456	-0.000973029	0.000911498	0.00490908	-0.00506064	0.0023967	-0.00224514	0.00182309	0.00182309	3.32365e-06	3.32365e-06	0.00205456	0.00506064	0.000911498	0.00224514
																						4	-0.423155	-0.000915812	0.00222969	0.001929	-0.00324288	0.00216424	-0.0052692	-0.0045586	0.00766356	0.00258505	0.00258505	6.6825e-06	6.6825e-06	0.00324288	0.00766356	0.000915812	0.00216424
																						5	-0.490724	-0.00520137	4.16117e-05	0.00198934	0.00317042	0.0105994	-8.47966e-05	-0.00405388	-0.0064607	0.00369978	0.00369978	1.36883e-05	1.36883e-05	0.00520137	0.0105994	4.16117e-05	8.47966e-05
																						6	-0.474139	-0.00295147	0.00205605	0.00715045	-0.00625503	0.00622491	-0.00433639	-0.0150809	0.0131924	0.00586495	0.00586495	3.43977e-05	3.43977e-05	0.00715045	0.0150809	0.00205605	0.00433639
																						7	-0.502353	-0.00139507	0.00511847	0.0028006	-0.006524	0.00277708	-0.010189	-0.00557496	0.0129869	0.00511699	0.00511699	2.61836e-05	2.61836e-05	0.006524	0.0129869	0.00139507	0.00277708
																						8	-0.474412	-0.00392288	0.0030612	0.00431689	-0.00345521	0.00826893	-0.00645262	-0.00909944	0.00728313	0.00429472	0.00429472	1.84446e-05	1.84446e-05	0.00431689	0.00909944	0.0030612	0.00645262
																						9	-0.467278	-0.00303329	0.00325149	0.0108232	-0.0110414	0.0064914	-0.00695836	-0.0231621	0.0236291	0.00928844	0.00928844	8.62751e-05	8.62751e-05	0.0110414	0.0236291	0.00303329	0.0064914
																						10	-0.494262	-0.00316128	0.00273862	0.00157997	-0.0011573	0.00639596	-0.00554083	-0.00319662	0.00234148	0.00266642	0.00266642	7.1098e-06	7.1098e-06	0.00316128	0.00639596	0.0011573	0.00234148
																						AVG	-0.45272	-0.00221107	0.00263112	0.00237843	-0.00279849	0.00488396	-0.00581181	-0.00525364	0.00618149

## Sheet: Series 4
Braking characteristics					Measured values of braking deceleration												Series details					Deviation between the measured values from sensors for 80ms
																						ID	AVG X80ms	X80 deviation from AVG				X80 % deviation from AVG				STDEV	STDEV %	VAR	VAR %	MAX |dev|	MAX |dev %|	MIN |dev|	MIN |dev %|
ID	s0 [m]	Tbr [s]	MFDD [m/s^2]	v0 [km/h]	A_80	A_300	A_1000	B_80	B_300	B_1000	C_80	C_300	C_1000	D_80	D_300	D_1000	Vehicle combination 3							A	B	C	D	A	B	C	D
11	3.01421	1.385	6.78448	18.8828	-0.775561	-0.749036	-0.617788	-0.782037	-0.754931	-0.627489	-0.837456	-0.782208	-0.6327	-0.787286	-0.764086	-0.624221	Cargo	Steel bars				11	-0.795585	-0.0200241	-0.0135481	0.0418713	-0.00829908	0.025169	0.0170292	-0.0526296	0.0104314	0.0283231	0.0283231	0.000802198	0.000802198	0.0418713	0.0526296	0.00829908	0.0104314
12	7.72717	2.115	6.51035	20.9656	-0.745359	-0.714294	-0.618645	-0.763285	-0.715812	-0.625719	-0.770966	-0.72089	-0.618427	-0.765305	-0.721094	-0.623001	Cargo mass	23772 kg				12	-0.761229	-0.01587	0.00205633	0.00973756	0.00407609	0.0208478	-0.00270133	-0.0127919	-0.00535462	0.0110683	0.0110683	0.000122506	0.000122506	0.01587	0.0208478	0.00205633	0.00270133
13	3.47065	1.485	6.40991	18.4869	-0.732512	-0.714926	-0.59473	-0.745795	-0.727793	-0.601043	-0.750309	-0.711803	-0.583877	-0.748489	-0.723746	-0.601068	Cargo Centre of gravity	6700 mm				13	-0.744276	-0.0117644	0.00151869	0.00603297	0.00421275	0.0158065	-0.00204049	-0.00810582	-0.0056602	0.00805919	0.00805919	6.49506e-05	6.49506e-05	0.0117644	0.0158065	0.00151869	0.00204049
14	4.13544	1.565	6.45958	18.6876	-0.737038	-0.712777	-0.600877	-0.745974	-0.723357	-0.608531	-0.747088	-0.709448	-0.600073	-0.745358	-0.718503	-0.604552	Sensor position [mm]	A	B	C	D	14	-0.743865	-0.0068264	0.00210944	0.00322359	0.00149337	0.00917694	-0.00283579	-0.00433357	-0.00200759	0.00460692	0.00460692	2.12237e-05	2.12237e-05	0.0068264	0.00917694	0.00149337	0.00200759
15	5.20181	1.875	6.31212	24.6028	-0.745841	-0.725011	-0.621868	-0.75714	-0.733148	-0.629115	-0.770613	-0.731887	-0.630735	-0.767088	-0.734195	-0.624363	length* (x)	5000	800	6500	12000	15	-0.76017	-0.0143297	-0.00303005	0.0104423	0.00691744	0.0188506	0.00398602	-0.0137367	-0.00909986	0.0111267	0.0111267	0.000123804	0.000123804	0.0143297	0.0188506	0.00303005	0.00398602
16	5.09639	1.805	6.55434	24.9803	-0.765341	-0.735174	-0.641761	-0.788703	-0.740923	-0.649277	-0.785113	-0.738939	-0.639208	-0.783449	-0.740165	-0.641927	height** (z)	1100	1300	1300	1300	16	-0.780651	-0.0153104	0.00805162	0.00446115	0.00279764	0.0196123	-0.010314	-0.00571465	-0.00358372	0.0104398	0.0104398	0.000108989	0.000108989	0.0153104	0.0196123	0.00279764	0.00358372
17	6.09116	1.995	6.32438	27.9024	-0.752164	-0.725926	-0.623358	-0.766096	-0.734122	-0.630025	-0.748177	-0.72074	-0.617221	-0.777425	-0.739409	-0.627447	* distance from the frontwall of the semi-trailer					17	-0.760966	-0.00880129	0.00513025	-0.0127887	0.0164598	0.0115659	-0.00674176	0.0168059	-0.0216301	0.0133948	0.0133948	0.00017942	0.00017942	0.0164598	0.0216301	0.00513025	0.00674176
18	5.61856	1.935	6.3887	28.5468	-0.765976	-0.71585	-0.64093	-0.781617	-0.721407	-0.649657	-0.775002	-0.72599	-0.647102	-0.783341	-0.723896	-0.643341	** distance from the road surface					18	-0.776484	-0.0105083	0.00513275	-0.00148187	0.00685739	0.0135331	-0.00661024	0.00190843	-0.00883133	0.00787377	0.00787377	6.19962e-05	6.19962e-05	0.0105083	0.0135331	0.00148187	0.00190843
19	5.09426	1.885	6.69523	31.3629	-0.75246	-0.708189	-0.676442	-0.780096	-0.719689	-0.681081	-0.818967	-0.752477	-0.688514	-0.779382	-0.724451	-0.678152						19	-0.782726	-0.0302664	-0.00262972	0.0362406	-0.00334448	0.0386679	0.0033597	-0.0463004	0.00427287	0.0273711	0.0273711	0.000749178	0.000749178	0.0362406	0.0463004	0.00262972	0.0033597
20	6.48655	2.085	6.15791	30.0418	-0.705778	-0.686211	-0.617295	-0.732646	-0.698807	-0.624423	-0.723136	-0.695052	-0.620074	-0.730316	-0.699614	-0.618797						20	-0.722969	-0.0171909	0.00967675	0.000167321	0.00734682	0.0237782	-0.0133847	-0.000231436	-0.010162	0.0121542	0.0121542	0.000147723	0.000147723	0.0171909	0.0237782	0.000167321	0.000231436
21	7.93015	2.19	6.59313	32.1093	-0.751419	-0.720722	-0.663705	-0.773741	-0.73336	-0.671823	-0.822326	-0.723664	-0.659469	-0.767925	-0.729937	-0.671577						21	-0.778852	-0.0274335	-0.00511171	0.0434731	-0.0109278	0.035223	0.00656314	-0.0558168	0.0140306	0.0304853	0.0304853	0.000929351	0.000929351	0.0434731	0.0558168	0.00511171	0.00656314
																						AVG	-0.764343	-0.0162114	0.000850563	0.0128527	0.00250818	0.0212096	-0.0011128	-0.0168153	-0.00328148
																						Deviation between the measured values from sensors for 300ms
																						ID	AVG X300ms	X300 deviation from AVG				X300 % deviation from AVG				STDEV	STDEV %	VAR	VAR %	MAX |dev|	MAX |dev %|	MIN |dev|	MIN |dev %|
																								A	B	C	D	A	B	C	D
																						11	-0.762565	-0.0135288	-0.00763443	0.0196426	0.00152066	0.0177412	0.0100115	-0.0257586	-0.00199414	0.0144851	0.0144851	0.000209819	0.000209819	0.0196426	0.0257586	0.00152066	0.00199414
																						12	-0.718023	-0.00372833	-0.00221102	0.0028678	0.00307155	0.00519249	0.00307932	-0.00399402	-0.00427779	0.00348558	0.00348558	1.21493e-05	1.21493e-05	0.00372833	0.00519249	0.00221102	0.00307932
																						13	-0.719567	-0.00464104	0.0082258	-0.00776388	0.00417912	0.00644977	-0.0114316	0.0107897	-0.00580783	0.0074598	0.0074598	5.56487e-05	5.56487e-05	0.0082258	0.0114316	0.00417912	0.00580783
																						14	-0.716021	-0.0032443	0.00733608	-0.00657327	0.00248149	0.00453101	-0.0102456	0.00918028	-0.00346567	0.00615655	0.00615655	3.79031e-05	3.79031e-05	0.00733608	0.0102456	0.00248149	0.00346567
																						15	-0.73106	-0.00604888	0.00208754	0.000826665	0.00313468	0.00827412	-0.00285549	-0.00113078	-0.00428785	0.00414151	0.00414151	1.71521e-05	1.71521e-05	0.00604888	0.00827412	0.000826665	0.00113078
																						16	-0.7388	-0.00362625	0.00212255	0.000138672	0.00136502	0.00490829	-0.00287297	-0.000187699	-0.00184762	0.00255195	0.00255195	6.51247e-06	6.51247e-06	0.00362625	0.00490829	0.000138672	0.000187699
																						17	-0.730049	-0.00412374	0.00407273	-0.0093091	0.00936011	0.00564858	-0.0055787	0.0127513	-0.0128212	0.00832393	0.00832393	6.92878e-05	6.92878e-05	0.00936011	0.0128212	0.00407273	0.0055787
																						18	-0.721786	-0.00593546	-0.000378843	0.0042045	0.00210979	0.00822329	0.00052487	-0.00582514	-0.00292302	0.00437806	0.00437806	1.91674e-05	1.91674e-05	0.00593546	0.00822329	0.000378843	0.00052487
																						19	-0.726202	-0.0180127	-0.0065124	0.0262756	-0.00175051	0.0248039	0.00896776	-0.0361822	0.0024105	0.0188001	0.0188001	0.000353446	0.000353446	0.0262756	0.0361822	0.00175051	0.0024105
																						20	-0.694921	-0.00870974	0.00388593	0.000130706	0.00469311	0.0125334	-0.0055919	-0.000188087	-0.00675345	0.00613738	0.00613738	3.76675e-05	3.76675e-05	0.00870974	0.0125334	0.000130706	0.000188087
																						21	-0.726921	-0.00619869	0.00643961	-0.00325662	0.0030157	0.00852733	-0.00885875	0.00448002	-0.00414859	0.00576172	0.00576172	3.31975e-05	3.31975e-05	0.00643961	0.00885875	0.0030157	0.00414859
																						AVG	-0.725992	-0.00707254	0.00158487	0.00247124	0.00301643	0.00971213	-0.00225923	-0.00327865	-0.00417424
																						Deviation between the measured values from sensors for 1000ms
																						ID	AVG X1000ms	X1000 deviation from AVG				X1000 % deviation from AVG				STDEV	STDEV %	VAR	VAR %	MAX |dev|	MAX |dev %|	MIN |dev|	MIN |dev %|
																								A	B	C	D	A	B	C	D
																						11	-0.62555	-0.00776131	0.00193921	0.00715038	-0.00132828	0.0124072	-0.00310001	-0.0114306	0.00212338	0.00624208	0.00624208	3.89635e-05	3.89635e-05	0.00776131	0.0124072	0.00132828	0.00212338
																						12	-0.621448	-0.00280333	0.00427086	-0.00302051	0.00155298	0.00451097	-0.00687244	0.00486044	-0.00249897	0.00354185	0.00354185	1.25447e-05	1.25447e-05	0.00427086	0.00687244	0.00155298	0.00249897
																						13	-0.595179	-0.000449401	0.0058635	-0.0113027	0.00588859	0.000755068	-0.00985166	0.0189904	-0.00989381	0.00810368	0.00810368	6.56697e-05	6.56697e-05	0.0113027	0.0189904	0.000449401	0.000755068
																						14	-0.603508	-0.00263098	0.00502288	-0.00343506	0.00104315	0.00435947	-0.0083228	0.00569181	-0.00172847	0.00387467	0.00387467	1.50131e-05	1.50131e-05	0.00502288	0.0083228	0.00104315	0.00172847
																						15	-0.62652	-0.0046527	0.00259477	0.00421493	-0.002157	0.00742625	-0.00414156	-0.00672753	0.00344283	0.00411496	0.00411496	1.69329e-05	1.69329e-05	0.0046527	0.00742625	0.002157	0.00344283
																						16	-0.643043	-0.00128175	0.00623378	-0.00383542	-0.00111662	0.00199326	-0.00969419	0.00596448	0.00173646	0.00433821	0.00433821	1.88201e-05	1.88201e-05	0.00623378	0.00969419	0.00111662	0.00173646
																						17	-0.624513	-0.00115503	0.00551215	-0.00729127	0.00293414	0.00184949	-0.00882633	0.0116751	-0.00469829	0.00558241	0.00558241	3.11633e-05	3.11633e-05	0.00729127	0.0116751	0.00115503	0.00184949
																						18	-0.645257	-0.00432723	0.00439919	0.00184487	-0.00191683	0.00670621	-0.00681773	-0.00285912	0.00297064	0.00387967	0.00387967	1.50518e-05	1.50518e-05	0.00439919	0.00681773	0.00184487	0.00285912
																						19	-0.681047	-0.00460564	3.40617e-05	0.00746659	-0.00289501	0.00676258	-5.00137e-05	-0.0109634	0.00425082	0.00533367	0.00533367	2.8448e-05	2.8448e-05	0.00746659	0.0109634	3.40617e-05	5.00137e-05
																						20	-0.620147	-0.0028517	0.00427541	-7.34067e-05	-0.00135031	0.00459842	-0.00689419	0.00011837	0.00217739	0.00306812	0.00306812	9.41334e-06	9.41334e-06	0.00427541	0.00689419	7.34067e-05	0.00011837
																						21	-0.666643	-0.00293855	0.0051795	-0.00717445	0.00493351	0.00440798	-0.00776952	0.0107621	-0.00740052	0.00609028	0.00609028	3.70915e-05	3.70915e-05	0.00717445	0.0107621	0.00293855	0.00440798
																						AVG	-0.632078	-0.00322342	0.00412048	-0.0014051	0.00050803	0.00509972	-0.00651895	0.00222298	-0.000803745

## Sheet: Series 5
Braking characteristics					Measured values of braking deceleration												Series details						Deviation between the measured values from sensors for 80ms
																							ID	AVG X80ms	X80 deviation from AVG				X80 % deviation from AVG				STDEV	STDEV %	VAR	VAR %	MAX |dev|	MAX |dev %|	MIN |dev|	MIN |dev %|
ID	s0 [m]	Tbr [s]	MFDD [m/s^2]	v0 [km/h]	A_80	A_300	A_1000	B_80	B_300	B_1000	C_80	C_300	C_1000	D_80	D_300	D_1000	Vehicle combination 3								A	B	C	D	A	B	C	D
22	5.51655	2.04	6.1954	31.3262	-0.717886	-0.689974	-0.630723	-0.750165	-0.70255	-0.638164	-0.743875	-0.699852	-0.626156	-0.760629	-0.69761	-0.631243	Cargo	Steel bars					22	-0.743139	-0.025253	0.00702603	0.000736366	0.0174906	0.0339816	-0.00945453	-0.000990886	-0.0235362	0.0181984	0.0181984	0.000331182	0.000331182	0.025253	0.0339816	0.000736366	0.000990886
23	5.95129	1.895	6.25948	24.2433	-0.723546	-0.693205	-0.624776	-0.728809	-0.696102	-0.628917	-0.75441	-0.673487	-0.619512	-0.732165	-0.695329	-0.625971	Cargo mass	15169 kg					23	-0.734732	-0.0111867	-0.00592364	0.0196773	-0.00256698	0.0152255	0.00806231	-0.0267816	0.00349376	0.0135894	0.0135894	0.000184672	0.000184672	0.0196773	0.0267816	0.00256698	0.00349376
24	6.04512	1.985	6.34197	30.351	-0.721616	-0.702212	-0.649136	-0.764461	-0.711778	-0.657139	-0.909173	-0.735239	-0.658029	-0.773457	-0.709244	-0.654628	Cargo Centre of gravity	7390 mm					24	-0.792177	-0.0705607	-0.0277156	0.116996	-0.0187195	0.0890719	0.0349866	-0.147689	0.0236305	0.0812105	0.0812105	0.00659514	0.00659514	0.116996	0.147689	0.0187195	0.0236305
25	6.76031	2.17	6.0089	29.8243	-0.676649	-0.651147	-0.60869	-0.720267	-0.666509	-0.616778	-0.709757	-0.664779	-0.606639	-0.710942	-0.663031	-0.612136	Sensor position [mm]	A	B	C	D		25	-0.704404	-0.0277545	0.0158629	0.0053534	0.00653819	0.0394015	-0.0225197	-0.0075999	-0.00928189	0.0190906	0.0190906	0.000364451	0.000364451	0.0277545	0.0394015	0.0053534	0.0075999
26	5.24612	2.19	5.78752	27.9781	-0.670771	-0.659484	-0.593913	-0.687565	-0.668363	-0.601567	-0.700738	-0.652752	-0.592501	-0.694482	-0.67208	-0.600167	length* (x)	5200	10890	7240	4400		26	-0.688389	-0.0176181	-0.000824192	0.0123495	0.00609284	0.0255932	0.00119728	-0.0179397	-0.00885087	0.0129191	0.0129191	0.000166903	0.000166903	0.0176181	0.0255932	0.000824192	0.00119728
27	4.62626	1.67	6.83796	20.6126	-0.883228	-0.79763	-0.622518	-0.919385	-0.822351	-0.632039	-0.919494	-0.812653	-0.616753	-0.922739	-0.813548	-0.625961	height** (z)	1100	1300	1340	1300		27	-0.911212	-0.027984	0.00817384	0.00828282	0.0115274	0.0307108	-0.0089703	-0.0090899	-0.0126506	0.0187208	0.0187208	0.000350467	0.000350467	0.027984	0.0307108	0.00817384	0.0089703
28	3.28593	1.475	6.42202	21.3792	-0.85326	-0.72003	-0.629754	-0.928666	-0.739765	-0.638303	-0.918537	-0.743991	-0.626745	-0.909267	-0.729729	-0.628863	* distance from the frontwall of the semi-trailer						28	-0.902432	-0.0491724	0.0262335	0.0161046	0.00683437	0.0544887	-0.0290697	-0.0178457	-0.00757328	0.0337253	0.0337253	0.0011374	0.0011374	0.0491724	0.0544887	0.00683437	0.00757328
29	3.99648	1.59	6.46117	21.1089	-0.752234	-0.687575	-0.630704	-0.788257	-0.693539	-0.640248	-0.810645	-0.692686	-0.621803	-0.799312	-0.693032	-0.631266	** distance from the road surface						29	-0.787612	-0.035378	0.000645413	0.0230329	0.0116997	0.0449181	-0.000819456	-0.0292439	-0.0148547	0.0252944	0.0252944	0.000639806	0.000639806	0.035378	0.0449181	0.000645413	0.000819456
30	5.73314	1.955	6.10931	26.0818	-0.724669	-0.680821	-0.613995	-0.757093	-0.68757	-0.619793	-0.775216	-0.679351	-0.600066	-0.756155	-0.681694	-0.613005							30	-0.753283	-0.0286141	0.0038098	0.0219324	0.0028719	0.0379859	-0.0050576	-0.0291158	-0.00381252	0.0209965	0.0209965	0.000440854	0.000440854	0.0286141	0.0379859	0.0028719	0.00381252
31	6.55204	2.085	6.3266	30.7901	-0.717502	-0.688677	-0.63378	-0.743862	-0.706211	-0.638774	-0.77375	-0.708768	-0.626008	-0.743073	-0.702925	-0.636575							31	-0.744547	-0.0270449	-0.000684779	0.0292033	-0.0014736	0.036324	0.000919726	-0.0392229	0.00197919	0.0229993	0.0229993	0.000528966	0.000528966	0.0292033	0.0392229	0.000684779	0.000919726
32	7.00889	2.135	6.05933	32.4719	-0.799501	-0.776436	-0.688796	-0.811154	-0.782314	-0.692586	-0.795182	-0.762698	-0.66907	-0.803431	-0.774977	-0.684143							32	-0.802317	-0.00281609	0.00883733	-0.00713525	0.001114	0.00350995	-0.0110148	0.0088933	-0.00138848	0.00678679	0.00678679	4.60605e-05	4.60605e-05	0.00883733	0.0110148	0.001114	0.00138848
33	7.26597	2.2	6.25123	32.9322	-0.771551	-0.761589	-0.686572	-0.777418	-0.76832	-0.691832	-0.797223	-0.761203	-0.696981	-0.776092	-0.759528	-0.684705							33	-0.780571	-0.00901963	-0.00315326	0.016652	-0.00447914	0.0115552	0.00403969	-0.0213331	0.00573829	0.011382	0.011382	0.00012955	0.00012955	0.016652	0.0213331	0.00315326	0.00403969
34	4.99833	2.03	6.36242	22.5317	-0.830137	-0.748867	-0.572497	-0.871977	-0.763453	-0.576856	-0.882516	-0.742773	-0.570847	-0.87708	-0.767271	-0.570003							34	-0.865427	-0.0352908	0.00654967	0.0170886	0.0116525	0.0407784	-0.00756813	-0.0197459	-0.0134644	0.0239175	0.0239175	0.000572045	0.000572045	0.0352908	0.0407784	0.00654967	0.00756813
																							AVG	-0.785403	-0.0282841	0.00298746	0.0215595	0.0037371	0.0360122	-0.00380373	-0.0274502	-0.00475819
																							Deviation between the measured values from sensors for 300ms
																							ID	AVG X300ms	X300 deviation from AVG				X300 % deviation from AVG				STDEV	STDEV %	VAR	VAR %	MAX |dev|	MAX |dev %|	MIN |dev|	MIN |dev %|
																									A	B	C	D	A	B	C	D
																							22	-0.697496	-0.00752289	0.00505377	0.00235531	0.000113803	0.0107856	-0.00724558	-0.00337681	-0.000163159	0.00540663	0.00540663	2.92316e-05	2.92316e-05	0.00752289	0.0107856	0.000113803	0.000163159
																							23	-0.689531	0.00367438	0.00657122	-0.0160437	0.0057981	-0.00532882	-0.00952999	0.0232676	-0.00840876	0.0107657	0.0107657	0.0001159	0.0001159	0.0160437	0.0232676	0.00367438	0.00532882
																							24	-0.714618	-0.0124061	-0.00284014	0.0206207	-0.0053745	0.0173604	0.00397434	-0.0288556	0.0075208	0.0143303	0.0143303	0.000205359	0.000205359	0.0206207	0.0288556	0.00284014	0.00397434
																							25	-0.661367	-0.0102196	0.00514248	0.00341246	0.00166462	0.0154522	-0.00777554	-0.00515971	-0.00251694	0.00695942	0.00695942	4.84335e-05	4.84335e-05	0.0102196	0.0154522	0.00166462	0.00251694
																							26	-0.66317	-0.00368543	0.00519336	-0.010418	0.00891003	0.0055573	-0.00783113	0.0157093	-0.0134355	0.00872689	0.00872689	7.61587e-05	7.61587e-05	0.010418	0.0157093	0.00368543	0.0055573
																							27	-0.811545	-0.0139158	0.0108058	0.00110797	0.00200209	0.0171473	-0.0133151	-0.00136526	-0.00246701	0.0102575	0.0102575	0.000105217	0.000105217	0.0139158	0.0171473	0.00110797	0.00136526
																							28	-0.733379	-0.0133493	0.00638671	0.0106119	-0.00364939	0.0182024	-0.00870861	-0.0144699	0.00497613	0.0107226	0.0107226	0.000114975	0.000114975	0.0133493	0.0182024	0.00364939	0.00497613
																							29	-0.691708	-0.00413337	0.00183132	0.000978153	0.00132389	0.0059756	-0.00264754	-0.00141411	-0.00191395	0.00277777	0.00277777	7.71599e-06	7.71599e-06	0.00413337	0.0059756	0.000978153	0.00141411
																							30	-0.682359	-0.00153812	0.00521083	-0.00300766	-0.000665046	0.00225412	-0.00763649	0.00440774	0.000974628	0.00360587	0.00360587	1.30023e-05	1.30023e-05	0.00521083	0.00763649	0.000665046	0.000974628
																							31	-0.701645	-0.0129685	0.00456584	0.00712288	0.00127983	0.018483	-0.00650733	-0.0101517	-0.00182404	0.00897039	0.00897039	8.04678e-05	8.04678e-05	0.0129685	0.018483	0.00127983	0.00182404
																							32	-0.774106	0.00232981	0.00820777	-0.0114084	0.000870811	-0.00300968	-0.0106029	0.0147375	-0.00112493	0.00824025	0.00824025	6.79017e-05	6.79017e-05	0.0114084	0.0147375	0.000870811	0.00112493
																							33	-0.76266	-0.00107094	0.00566008	-0.00145697	-0.00313216	0.00140422	-0.00742149	0.00191039	0.00410689	0.003878	0.003878	1.50389e-05	1.50389e-05	0.00566008	0.00742149	0.00107094	0.00140422
																							34	-0.755591	-0.00672434	0.00786236	-0.0128184	0.0116804	0.00889944	-0.0104056	0.0169648	-0.0154586	0.0116587	0.0116587	0.000135926	0.000135926	0.0128184	0.0169648	0.00672434	0.00889944
																							AVG	-0.718398	-0.00627155	0.0053578	-0.000687977	0.00160173	0.00870639	-0.00735792	0.00093879	-0.00228727
																							Deviation between the measured values from sensors for 1000ms
																							ID	AVG X1000ms	X1000 deviation from AVG				X1000 % deviation from AVG				STDEV	STDEV %	VAR	VAR %	MAX |dev|	MAX |dev %|	MIN |dev|	MIN |dev %|
																									A	B	C	D	A	B	C	D
																							22	-0.631572	-0.000849062	0.00659291	-0.00541528	-0.000328573	0.00134436	-0.0104389	0.00857429	0.000520247	0.0049538	0.0049538	2.45402e-05	2.45402e-05	0.00659291	0.0104389	0.000328573	0.000520247
																							23	-0.624794	-1.81706e-05	0.004123	-0.00528232	0.0011775	2.90825e-05	-0.00659897	0.00845451	-0.00188462	0.00392806	0.00392806	1.54296e-05	1.54296e-05	0.00528232	0.00845451	1.81706e-05	2.90825e-05
																							24	-0.654733	-0.00559678	0.00240573	0.00329575	-0.000104705	0.00854818	-0.00367437	-0.00503374	0.00015992	0.00399935	0.00399935	1.59948e-05	1.59948e-05	0.00559678	0.00854818	0.000104705	0.00015992
																							25	-0.611061	-0.00237052	0.0057173	-0.00442178	0.001075	0.00387935	-0.00935636	0.00723625	-0.00175923	0.00443526	0.00443526	1.96716e-05	1.96716e-05	0.0057173	0.00935636	0.001075	0.00175923
																							26	-0.597037	-0.00312407	0.00453019	-0.00453581	0.00312969	0.00523263	-0.00758779	0.0075972	-0.00524203	0.00449633	0.00449633	2.0217e-05	2.0217e-05	0.00453581	0.0075972	0.00312407	0.00523263
																							27	-0.624318	-0.00179997	0.00772117	-0.00756482	0.00164362	0.0028831	-0.0123674	0.0121169	-0.00263266	0.00639751	0.00639751	4.09281e-05	4.09281e-05	0.00772117	0.0123674	0.00164362	0.00263266
																							28	-0.630916	-0.00116222	0.00738684	-0.00417148	-0.00205315	0.00184211	-0.0117081	0.00661178	0.00325423	0.00508373	0.00508373	2.58443e-05	2.58443e-05	0.00738684	0.0117081	0.00116222	0.00184211
																							29	-0.631006	-0.000301307	0.00924264	-0.00920229	0.000260956	0.000477503	-0.0146475	0.0145835	-0.000413555	0.00753364	0.00753364	5.67558e-05	5.67558e-05	0.00924264	0.0146475	0.000260956	0.000413555
																							30	-0.611715	0.00228035	0.00807808	-0.0116487	0.00129022	-0.0037278	-0.0132056	0.0190426	-0.00210919	0.00832288	0.00832288	6.92704e-05	6.92704e-05	0.0116487	0.0190426	0.00129022	0.00210919
																							31	-0.633784	-4.01508e-06	0.00498959	-0.00777602	0.00279044	6.33509e-06	-0.00787269	0.0122692	-0.00440283	0.00557222	0.00557222	3.10497e-05	3.10497e-05	0.00777602	0.0122692	4.01508e-06	6.33509e-06
																							32	-0.683649	0.0051467	0.00893753	-0.0145785	0.000494229	-0.00752828	-0.0130733	0.0213245	-0.000722929	0.0103141	0.0103141	0.000106381	0.000106381	0.0145785	0.0213245	0.000494229	0.000722929
																							33	-0.690023	-0.00345036	0.00180969	0.00695859	-0.00531791	0.00500036	-0.00262265	-0.0100846	0.00770687	0.0055342	0.0055342	3.06274e-05	3.06274e-05	0.00695859	0.0100846	0.00180969	0.00262265
																							34	-0.572551	-5.38561e-05	0.00430541	-0.00170363	-0.00254792	9.40635e-05	-0.00751971	0.00297552	0.00445013	0.00305143	0.00305143	9.31125e-06	9.31125e-06	0.00430541	0.00751971	5.38561e-05	9.40635e-05
																							AVG	-0.630551	-0.000869483	0.00583385	-0.00508048	0.000116107	0.00137893	-0.009252	0.00805721	-0.000184136

## Sheet: Series 6
Braking characteristics					Measured values of braking deceleration												Series details						Deviation between the measured values from sensors for 80ms
																							ID	AVG X80ms	X80 deviation from AVG				X80 % deviation from AVG				STDEV	STDEV %	VAR	VAR %	MAX |dev|	MAX |dev %|	MIN |dev|	MIN |dev %|
ID	s0 [m]	Tbr [s]	MFDD [m/s^2]	v0 [km/h]	A_80	A_300	A_1000	B_80	B_300	B_1000	C_80	C_300	C_1000	D_80	D_300	D_1000	Vehicle combination 3								A	B	C	D	A	B	C	D
35	7.04756	2.08	6.4607	27.9414	-0.732774	-0.701611	-0.651564	-0.759648	-0.712207	-0.658897	-0.768341	-0.701666	-0.652234	-0.737301	-0.69439	-0.645625	Cargo	Steel bars					35	-0.749516	-0.0167422	0.010132	0.018825	-0.0122147	0.0223374	-0.013518	-0.0251161	0.0162968	0.0171905	0.0171905	0.000295512	0.000295512	0.018825	0.0251161	0.010132	0.013518
36	5.47315	1.895	6.30613	27.8166	-0.783487	-0.720606	-0.635031	-0.816991	-0.732819	-0.63956	-0.78251	-0.724969	-0.62928	-0.806292	-0.72321	-0.632728	Cargo mass	24062 kg					36	-0.79732	-0.0138323	0.0196707	-0.0148102	0.0089718	0.0173485	-0.0246711	0.018575	-0.0112524	0.0171085	0.0171085	0.000292702	0.000292702	0.0196707	0.0246711	0.0089718	0.0112524
37	5.99337	1.925	6.74577	29.2864	-0.787922	-0.760815	-0.672088	-0.838177	-0.776004	-0.677772	-0.818794	-0.757369	-0.659894	-0.834292	-0.767692	-0.67238	Cargo Centre of gravity	6990 mm					37	-0.819796	-0.0318741	0.0183806	-0.00100187	0.0144953	0.0388805	-0.0224209	0.0012221	-0.0176816	0.0228394	0.0228394	0.00052164	0.00052164	0.0318741	0.0388805	0.00100187	0.0012221
38	5.84267	1.93	6.65138	31.6989	-0.78598	-0.757563	-0.668584	-0.802143	-0.772077	-0.674722	-0.847808	-0.788181	-0.67722	-0.78982	-0.759955	-0.66697	Sensor position [mm]	A	B	C	D		38	-0.806438	-0.0204579	-0.00429456	0.0413707	-0.0166182	0.0253682	0.00532535	-0.0513005	0.0206069	0.0284293	0.0284293	0.000808223	0.000808223	0.0413707	0.0513005	0.00429456	0.00532535
39	7.6436	2.435	6.13649	32.512	-0.685387	-0.676391	-0.634003	-0.71843	-0.689154	-0.640973	-0.770306	-0.691659	-0.6329	-0.70048	-0.676395	-0.628216	length* (x)	5250	10368	7870	3596		39	-0.718651	-0.0332638	-0.000220618	0.0516551	-0.0181707	0.0462865	0.000306989	-0.0718779	0.0252844	0.0369908	0.0369908	0.00136832	0.00136832	0.0516551	0.0718779	0.000220618	0.000306989
40	7.10391	2.065	6.70465	31.8663	-0.775324	-0.735829	-0.675515	-0.814928	-0.745206	-0.682946	-0.763703	-0.717773	-0.667379	-0.783921	-0.7297	-0.668791	height** (z)	1070	1320	1350	1270		40	-0.784469	-0.00914519	0.0304588	-0.0207657	-0.00054791	0.0116578	-0.0388273	0.026471	0.000698448	0.0219308	0.0219308	0.000480962	0.000480962	0.0304588	0.0388273	0.00054791	0.000698448
41	7.07691	2.055	6.72604	31.4002	-0.779012	-0.742638	-0.675802	-0.812771	-0.756193	-0.682463	-0.815787	-0.74373	-0.679081	-0.799605	-0.739206	-0.670967	* distance from the frontwall of the semi-trailer						41	-0.801794	-0.0227814	0.0109774	0.013993	-0.00218889	0.0284131	-0.013691	-0.0174521	0.00272999	0.0167341	0.0167341	0.00028003	0.00028003	0.0227814	0.0284131	0.00218889	0.00272999
42	5.66848	2.005	6.57039	31.2061	-0.786559	-0.706904	-0.666088	-0.829724	-0.721972	-0.671968	-0.810723	-0.711744	-0.662642	-0.842165	-0.721001	-0.667512	** distance from the road surface						42	-0.817293	-0.0307338	0.0124312	-0.00656984	0.0248724	0.0376044	-0.0152103	0.00803854	-0.0304327	0.0242274	0.0242274	0.000586969	0.000586969	0.0307338	0.0376044	0.00656984	0.00803854
																							AVG	-0.78691	-0.0223538	0.0121919	0.010337	-0.000175102	0.0284071	-0.0154934	-0.0131362	0.000222519
																							Deviation between the measured values from sensors for 300ms
																							ID	AVG X300ms	X300 deviation from AVG				X300 % deviation from AVG				STDEV	STDEV %	VAR	VAR %	MAX |dev|	MAX |dev %|	MIN |dev|	MIN |dev %|
																									A	B	C	D	A	B	C	D
																							35	-0.702468	-0.000857419	0.00973838	-0.000802593	-0.00807837	0.00122058	-0.0138631	0.00114253	0.0115	0.00733656	0.00733656	5.38252e-05	5.38252e-05	0.00973838	0.0138631	0.000802593	0.00114253
																							36	-0.725401	-0.00479454	0.00741771	-0.000432226	-0.00219094	0.00660951	-0.0102257	0.000595845	0.00302032	0.00525982	0.00525982	2.76657e-05	2.76657e-05	0.00741771	0.0102257	0.000432226	0.000595845
																							37	-0.76547	-0.00465547	0.010534	-0.00810065	0.00222209	0.00608185	-0.0137615	0.0105826	-0.0029029	0.00822998	0.00822998	6.77325e-05	6.77325e-05	0.010534	0.0137615	0.00222209	0.0029029
																							38	-0.769444	-0.0118809	0.002633	0.018737	-0.0094891	0.0154409	-0.00342195	-0.0243513	0.0123324	0.0140143	0.0140143	0.000196402	0.000196402	0.018737	0.0243513	0.002633	0.00342195
																							39	-0.6834	-0.00700894	0.00575426	0.00825906	-0.00700439	0.010256	-0.00842005	-0.0120853	0.0102493	0.00815496	0.00815496	6.65034e-05	6.65034e-05	0.00825906	0.0120853	0.00575426	0.00842005
																							40	-0.732127	0.00370221	0.0130795	-0.0143544	-0.00242737	-0.00505679	-0.0178651	0.0196064	0.0033155	0.0114996	0.0114996	0.00013224	0.00013224	0.0143544	0.0196064	0.00242737	0.0033155
																							41	-0.745442	-0.00280348	0.0107514	-0.00171222	-0.00623571	0.00376083	-0.0144229	0.00229692	0.00836511	0.00742222	0.00742222	5.50893e-05	5.50893e-05	0.0107514	0.0144229	0.00171222	0.00229692
																							42	-0.715405	-0.00850156	0.00656659	-0.00366099	0.00559597	0.0118836	-0.00917884	0.00511737	-0.0078221	0.00730558	0.00730558	5.33715e-05	5.33715e-05	0.00850156	0.0118836	0.00366099	0.00511737
																							AVG	-0.729895	-0.00460001	0.00830936	-0.000258373	-0.00345098	0.00627455	-0.0113949	0.000363128	0.00475721
																							Deviation between the measured values from sensors for 1000ms
																								AVG X1000ms	X1000 deviation from AVG				X1000 % deviation from AVG				STDEV	STDEV %	VAR	VAR %	MAX |dev|	MAX |dev %|	MIN |dev|	MIN |dev %|
																							ID		A	B	C	D	A	B	C	D
																							35	-0.65208	-0.000516056	0.00681658	0.000154232	-0.00645475	0.000791399	-0.0104536	-0.000236523	0.00989871	0.00542892	0.00542892	2.94732e-05	2.94732e-05	0.00681658	0.0104536	0.000154232	0.000236523
																							36	-0.63415	0.000880902	0.0054106	-0.00486972	-0.00142179	-0.00138911	-0.00853206	0.00767913	0.00224204	0.00431224	0.00431224	1.85954e-05	1.85954e-05	0.0054106	0.00853206	0.000880902	0.00138911
																							37	-0.670533	0.00155494	0.00723854	-0.0106395	0.00184606	-0.00231897	-0.0107952	0.0158673	-0.00275312	0.00755915	0.00755915	5.71407e-05	5.71407e-05	0.0106395	0.0158673	0.00155494	0.00231897
																							38	-0.671874	-0.00328971	0.0028479	0.00534571	-0.00490391	0.00489631	-0.00423874	-0.00795642	0.00729885	0.00488391	0.00488391	2.38526e-05	2.38526e-05	0.00534571	0.00795642	0.0028479	0.00423874
																							39	-0.634023	-2.00643e-05	0.00695022	-0.00112277	-0.00580739	3.16461e-05	-0.0109621	0.00177086	0.00915959	0.00526917	0.00526917	2.77641e-05	2.77641e-05	0.00695022	0.0109621	2.00643e-05	3.16461e-05
																							40	-0.673658	0.00185711	0.00928875	-0.00627888	-0.00486699	-0.00275676	-0.0137885	0.00932058	0.00722472	0.00713773	0.00713773	5.09472e-05	5.09472e-05	0.00928875	0.0137885	0.00185711	0.00275676
																							41	-0.677078	-0.00127623	0.00538445	0.00200284	-0.00611106	0.00188491	-0.00795247	-0.00295806	0.00902563	0.00489821	0.00489821	2.39925e-05	2.39925e-05	0.00611106	0.00902563	0.00127623	0.00188491
																							42	-0.667053	-0.000964387	0.0049152	-0.0044105	0.000459684	0.00144574	-0.00736853	0.00661191	-0.000689127	0.00386234	0.00386234	1.49177e-05	1.49177e-05	0.0049152	0.00736853	0.000459684	0.000689127
																							AVG	-0.660056	-0.000221685	0.00610653	-0.00247733	-0.00340752	0.000335858	-0.00925153	0.00375321	0.00516247

## Sheet: Series 7
Braking characteristics					Measured values of braking deceleration												Series details						Deviation between the measured values from sensors for 80ms
																							ID	AVG X80ms	X80 deviation from AVG				X80 % deviation from AVG				STDEV	STDEV %	VAR	VAR %	MAX |dev|	MAX |dev %|	MIN |dev|	MIN |dev %|
ID	s0 [m]	Tbr [s]	MFDD [m/s^2]	v0 [km/h]	A_80	A_300	A_1000	B_80	B_300	B_1000	C_80	C_300	C_1000	D_80	D_300	D_1000	Vehicle combination 3								A	B	C	D	A	B	C	D
43	9.76671	3.215	4.98399	30.0788	-0.776904	-0.681451	-0.590465	-0.808152	-0.692012	-0.595449	-0.792482	-0.674427	-0.588916	-0.815152	-0.692895	-0.59251	Cargo	Steel bars					43	-0.798172	-0.0212682	0.00997971	-0.00569078	0.0169793	0.0266462	-0.0125032	0.00712976	-0.0212727	0.0170549	0.0170549	0.000290871	0.000290871	0.0212682	0.0266462	0.00569078	0.00712976
44	7.19002	2.035	6.82942	31.6048	-0.793291	-0.754911	-0.69523	-0.818064	-0.767437	-0.701007	-0.811272	-0.754472	-0.693036	-0.794579	-0.753098	-0.69279	Cargo mass	9841 kg					44	-0.804302	-0.0110106	0.0137624	0.00697062	-0.0097225	0.0136896	-0.0171111	-0.00866667	0.0120881	0.0122984	0.0122984	0.000151251	0.000151251	0.0137624	0.0171111	0.00697062	0.00866667
45	9.2442	2.47	6.02606	31.4755	-0.728733	-0.701287	-0.605596	-0.762689	-0.712397	-0.610455	-0.760649	-0.710864	-0.600882	-0.739262	-0.709612	-0.604055	Cargo Centre of gravity	9150 mm					45	-0.747834	-0.0191001	0.0148556	0.0128158	-0.00857124	0.0255406	-0.0198648	-0.0171372	0.0114614	0.0165651	0.0165651	0.000274404	0.000274404	0.0191001	0.0255406	0.00857124	0.0114614
46	7.28767	2.14	6.55376	31.1622	-0.759984	-0.708596	-0.666783	-0.796612	-0.716593	-0.672562	-0.817427	-0.729092	-0.668514	-0.767825	-0.703269	-0.663993	Sensor position [mm]	A	B	C	D		46	-0.785462	-0.0254784	0.01115	0.0319654	-0.0176369	0.0324375	-0.0141955	-0.0406963	0.0224542	0.0264973	0.0264973	0.000702107	0.000702107	0.0319654	0.0406963	0.01115	0.0141955
47	9.8365	2.385	6.33724	33.546	-0.741623	-0.73051	-0.671075	-0.75396	-0.738366	-0.676638	-0.738535	-0.730857	-0.672194	-0.741451	-0.728918	-0.668228	length* (x)	5170	9479	7049	4145		47	-0.743893	-0.00226978	0.010068	-0.00535705	-0.00244113	0.00305122	-0.0135342	0.00720138	0.00328157	0.00685986	0.00685986	4.70576e-05	4.70576e-05	0.010068	0.0135342	0.00226978	0.00305122
48	7.14101	2.115	7.03546	30.7514	-0.807216	-0.753145	-0.706027	-0.840788	-0.764783	-0.711084	-0.828897	-0.730312	-0.696767	-0.827279	-0.760936	-0.706405	height** (z)	1100	1330	1367	1308		48	-0.826045	-0.0188289	0.0147428	0.00285233	0.00123381	0.0227941	-0.0178474	-0.003453	-0.00149364	0.0139228	0.0139228	0.000193845	0.000193845	0.0188289	0.0227941	0.00123381	0.00149364
49	7.38205	2.09	6.54219	31.4667	-0.763886	-0.746557	-0.668861	-0.778716	-0.755987	-0.67476	-0.761741	-0.744667	-0.669427	-0.764238	-0.748527	-0.669308	* distance from the frontwall of the semi-trailer						49	-0.767145	-0.00325912	0.0115709	-0.00540467	-0.00290713	0.00424837	-0.0150831	0.00704516	0.00378954	0.00779251	0.00779251	6.07232e-05	6.07232e-05	0.0115709	0.0150831	0.00290713	0.00378954
50	6.29437	2.03	6.76281	30.7469	-0.805567	-0.74259	-0.678037	-0.852328	-0.757493	-0.68381	-0.835575	-0.728514	-0.693862	-0.823578	-0.754787	-0.679161	** distance from the road surface						50	-0.829262	-0.0236949	0.0230657	0.00631319	-0.00568399	0.0285735	-0.0278147	-0.00761303	0.00685427	0.0197116	0.0197116	0.000388546	0.000388546	0.0236949	0.0285735	0.00568399	0.00685427
51	5.37741	1.795	6.25732	24.3424	-0.777127	-0.708511	-0.651102	-0.807913	-0.725087	-0.656833	-0.813418	-0.726	-0.659318	-0.811315	-0.718739	-0.649981							51	-0.802443	-0.0253164	0.00546968	0.0109753	0.00887148	0.0315492	-0.00681628	-0.0136773	-0.0110556	0.0170294	0.0170294	0.000289999	0.000289999	0.0253164	0.0315492	0.00546968	0.00681628
52	8.00726	2.315	6.25237	36.3435	-0.728141	-0.717871	-0.681797	-0.753452	-0.725908	-0.689307	-0.752242	-0.718997	-0.681879	-0.74852	-0.715229	-0.681068							52	-0.745589	-0.0174481	0.00786351	0.00665362	0.002931	0.0234018	-0.0105467	-0.00892399	-0.00393112	0.0118199	0.0118199	0.000139711	0.000139711	0.0174481	0.0234018	0.002931	0.00393112
53	9.72398	2.485	6.42914	35.7663	-0.758793	-0.731703	-0.665738	-0.7748	-0.742897	-0.671993	-0.776084	-0.729076	-0.664254	-0.763963	-0.737029	-0.668612							53	-0.76841	-0.00961728	0.00639016	0.00767427	-0.00444715	0.0125158	-0.00831608	-0.00998721	0.00578747	0.0084063	0.0084063	7.06659e-05	7.06659e-05	0.00961728	0.0125158	0.00444715	0.00578747
54	9.08754	2.405	6.2358	35.9337	-0.756675	-0.733062	-0.665922	-0.76946	-0.740441	-0.672856	-0.770327	-0.731497	-0.667986	-0.767304	-0.735629	-0.666545							54	-0.765941	-0.00926673	0.00351839	0.00438585	0.0013625	0.0120985	-0.00459355	-0.00572609	-0.00177885	0.00630723	0.00630723	3.97812e-05	3.97812e-05	0.00926673	0.0120985	0.0013625	0.00177885
																							AVG	-0.782041	-0.0155465	0.0110364	0.00617948	-0.00166933	0.0198794	-0.0141123	-0.00790173	0.00213458
																							Deviation between the measured values from sensors for 300ms
																							ID	AVG X300ms	X300 deviation from AVG				X300 % deviation from AVG				STDEV	STDEV %	VAR	VAR %	MAX |dev|	MAX |dev %|	MIN |dev|	MIN |dev %|
																									A	B	C	D	A	B	C	D
																							43	-0.685196	-0.00374541	0.00681597	-0.0107692	0.0076986	0.00546619	-0.00994747	0.0157169	-0.0112356	0.00886433	0.00886433	7.85763e-05	7.85763e-05	0.0107692	0.0157169	0.00374541	0.00546619
																							44	-0.75748	-0.00256815	0.00995752	-0.00300768	-0.00438168	0.00339039	-0.0131456	0.00397065	0.00578455	0.00668313	0.00668313	4.46643e-05	4.46643e-05	0.00995752	0.0131456	0.00256815	0.00339039
																							45	-0.70854	-0.00725329	0.00385724	0.00232426	0.00107179	0.0102369	-0.00544393	-0.00328035	-0.00151267	0.00496788	0.00496788	2.46798e-05	2.46798e-05	0.00725329	0.0102369	0.00107179	0.00151267
																							46	-0.714388	-0.00579141	0.00220542	0.0147046	-0.0111186	0.00810682	-0.00308714	-0.0205835	0.0155638	0.0112287	0.0112287	0.000126085	0.000126085	0.0147046	0.0205835	0.00220542	0.00308714
																							47	-0.732163	-0.00165251	0.00620314	-0.00130561	-0.00324503	0.00225702	-0.00847235	0.00178322	0.00443212	0.00422077	0.00422077	1.78149e-05	1.78149e-05	0.00620314	0.00847235	0.00130561	0.00178322
																							48	-0.752294	0.000851173	0.0124885	-0.0219819	0.00864225	-0.00113144	-0.0166005	0.0292198	-0.0114879	0.0154335	0.0154335	0.000238193	0.000238193	0.0219819	0.0292198	0.000851173	0.00113144
																							49	-0.748935	-0.00237752	0.00705221	-0.00426735	-0.000407342	0.00317453	-0.00941632	0.00569789	0.000543895	0.00495857	0.00495857	2.45875e-05	2.45875e-05	0.00705221	0.00941632	0.000407342	0.000543895
																							50	-0.745846	-0.00325574	0.0116468	-0.0173321	0.00894109	0.00436517	-0.0156155	0.0232382	-0.0119878	0.0132488	0.0132488	0.000175531	0.000175531	0.0173321	0.0232382	0.00325574	0.00436517
																							51	-0.719584	-0.0110731	0.00550275	0.00641525	-0.000844873	0.0153882	-0.00764712	-0.00891521	0.00117411	0.00805737	0.00805737	6.49212e-05	6.49212e-05	0.0110731	0.0153882	0.000844873	0.00117411
																							52	-0.719501	-0.00163034	0.00640656	-0.000504	-0.00427222	0.00226593	-0.00890416	0.000700485	0.00593774	0.00455367	0.00455367	2.0736e-05	2.0736e-05	0.00640656	0.00890416	0.000504	0.000700485
																							53	-0.735176	-0.00347322	0.00772058	-0.00609995	0.00185259	0.00472433	-0.0105017	0.00829726	-0.00251993	0.00611861	0.00611861	3.74373e-05	3.74373e-05	0.00772058	0.0105017	0.00185259	0.00251993
																							54	-0.735157	-0.00209547	0.00528364	-0.00365964	0.000471476	0.00285037	-0.00718708	0.00497804	-0.000641326	0.0039125	0.0039125	1.53077e-05	1.53077e-05	0.00528364	0.00718708	0.000471476	0.000641326
																							AVG	-0.729522	-0.00367208	0.00709502	-0.00379028	0.000367336	0.00509121	-0.00966408	0.00506862	-0.000495748
																							Deviation between the measured values from sensors for 1000ms
																							ID	AVG X1000ms	X1000 deviation from AVG				X1000 % deviation from AVG				STDEV	STDEV %	VAR	VAR %	MAX |dev|	MAX |dev %|	MIN |dev|	MIN |dev %|
																									A	B	C	D	A	B	C	D
																							43	-0.591835	-0.0013703	0.00361397	-0.00291865	0.000674982	0.00231535	-0.00610638	0.00493152	-0.00114049	0.00282328	0.00282328	7.97088e-06	7.97088e-06	0.00361397	0.00610638	0.000674982	0.00114049
																							44	-0.695516	-0.000285873	0.00549115	-0.00247973	-0.00272554	0.000411024	-0.00789507	0.00356531	0.00391874	0.00382152	0.00382152	1.4604e-05	1.4604e-05	0.00549115	0.00789507	0.000285873	0.000411024
																							45	-0.605247	0.000349168	0.0052084	-0.0043653	-0.00119227	-0.000576902	-0.00860542	0.00721243	0.00196989	0.0039886	0.0039886	1.59089e-05	1.59089e-05	0.0052084	0.00860542	0.000349168	0.000576902
																							46	-0.667963	-0.0011805	0.00459947	0.000551094	-0.00397006	0.00176731	-0.00688582	-0.000825037	0.00594354	0.00358766	0.00358766	1.28713e-05	1.28713e-05	0.00459947	0.00688582	0.000551094	0.000825037
																							47	-0.672034	-0.000958777	0.00460453	0.000159934	-0.00380569	0.00142668	-0.00685164	-0.000237985	0.00566294	0.00349427	0.00349427	1.22099e-05	1.22099e-05	0.00460453	0.00685164	0.000159934	0.000237985
																							48	-0.70507	0.000956116	0.00601346	-0.00830368	0.00133411	-0.00135606	-0.00852887	0.0117771	-0.00189216	0.00599463	0.00599463	3.59356e-05	3.59356e-05	0.00830368	0.0117771	0.000956116	0.00135606
																							49	-0.670589	-0.00172822	0.00417083	-0.00116156	-0.00128105	0.00257716	-0.00621965	0.00173216	0.00191033	0.00279123	0.00279123	7.79095e-06	7.79095e-06	0.00417083	0.00621965	0.00116156	0.00173216
																							50	-0.683717	-0.00568015	9.24023e-05	0.0101445	-0.00455675	0.00830775	-0.000135147	-0.0148373	0.00666467	0.00720989	0.00720989	5.19825e-05	5.19825e-05	0.0101445	0.0148373	9.24023e-05	0.000135147
																							51	-0.654309	-0.00320635	0.00252446	0.00500982	-0.00432794	0.00490036	-0.00385821	-0.00765667	0.00661452	0.0044901	0.0044901	2.0161e-05	2.0161e-05	0.00500982	0.00765667	0.00252446	0.00385821
																							52	-0.683513	-0.00171535	0.00579384	-0.00163348	-0.00244501	0.00250961	-0.00847657	0.00238983	0.00357713	0.00387975	0.00387975	1.50525e-05	1.50525e-05	0.00579384	0.00847657	0.00163348	0.00238983
																							53	-0.667649	-0.00191109	0.00434377	-0.00339552	0.000962846	0.00286242	-0.00650606	0.00508578	-0.00144214	0.00341454	0.00341454	1.16591e-05	1.16591e-05	0.00434377	0.00650606	0.000962846	0.00144214
																							54	-0.668327	-0.00240567	0.00452897	-0.00034149	-0.00178181	0.00359955	-0.00677658	0.000510962	0.00266607	0.00314061	0.00314061	9.86344e-06	9.86344e-06	0.00452897	0.00677658	0.00034149	0.000510962
																							AVG	-0.663814	-0.00159475	0.00424877	-0.000727838	-0.00192618	0.00240241	-0.00640054	0.00109645	0.00290169

## Sheet: Series 8
Braking characteristics					Measured values of braking deceleration												Note	Series details					Deviation between the measured values from sensors for 80ms
																							ID	AVG X80ms	X80 deviation from AVG				X80 % deviation from AVG				STDEV	STDEV %	VAR	VAR %	MAX |dev|	MAX |dev %|	MIN |dev|	MIN |dev %|
ID	s0 [m]	Tbr [s]	MFDD [m/s^2]	v0 [km/h]	A_80	A_300	A_1000	B_80	B_300	B_1000	C_80	C_300	C_1000	D_80	D_300	D_1000									A	B	C	D	A	B	C	D
55	6.31523	1.91	6.91563	27.2881	-0.758325	-0.741711	-0.682429	-0.776676	-0.756371	-0.687251	-0.792077	-0.732875	-0.672876	-0.769968	-0.742447	-0.67797	loaded	Vehicle combination 3					55	-0.774262	-0.0159364	0.00241452	0.0178154	-0.00429351	0.0205827	-0.00311847	-0.0230096	0.00554529	0.0140905	0.0140905	0.000198541	0.000198541	0.0178154	0.0230096	0.00241452	0.00311847
56	5.07712	1.93	6.93686	27.5806	-0.786303	-0.752138	-0.691998	-0.818153	-0.762528	-0.696265	-0.823377	-0.733347	-0.679059	-0.821786	-0.751989	-0.686897	loaded	Cargo	Steel bars				56	-0.812405	-0.0261017	0.00574855	0.0109718	0.00938137	0.0321289	-0.00707597	-0.0135053	-0.0115477	0.0175379	0.0175379	0.000307578	0.000307578	0.0261017	0.0321289	0.00574855	0.00707597
57	5.95694	2.025	6.70699	27.7475	-0.793994	-0.774866	-0.655831	-0.820543	-0.790531	-0.662157	-0.830035	-0.784007	-0.644379	-0.811906	-0.783365	-0.65488	loaded	Cargo mass	15142 kg				57	-0.814119	-0.0201251	0.00642358	0.0159153	-0.00221378	0.0247201	-0.00789022	-0.0195491	0.00271923	0.0153241	0.0153241	0.000234827	0.000234827	0.0201251	0.0247201	0.00221378	0.00271923
58	8.15925	2.345	6.39131	33.8917	-0.740969	-0.705402	-0.647395	-0.768257	-0.720135	-0.652283	-0.748838	-0.706369	-0.641269	-0.762296	-0.707629	-0.646902	loaded	Cargo Centre of gravity	6920 mm				58	-0.75509	-0.0141208	0.0131668	-0.00625188	0.00720588	0.0187008	-0.0174374	0.00827966	-0.00954307	0.0124335	0.0124335	0.000154591	0.000154591	0.0141208	0.0187008	0.00625188	0.00827966
59	7.5123	2.13	6.7197	34.4266	-0.80318	-0.776394	-0.717706	-0.819124	-0.786501	-0.725979	-0.80347	-0.776733	-0.7141	-0.803897	-0.776753	-0.717508	loaded	Sensor position [mm]	A	B	C	D	59	-0.807418	-0.00423813	0.0117064	-0.00394764	-0.00352065	0.00524899	-0.0144986	0.00488921	0.00436038	0.00780984	0.00780984	6.09936e-05	6.09936e-05	0.0117064	0.0144986	0.00352065	0.00436038
60	6.89335	2.135	6.26556	34.2135	-0.802569	-0.786394	-0.67968	-0.814891	-0.797314	-0.685625	-0.827288	-0.788356	-0.670146	-0.806789	-0.785257	-0.676789	loaded	length* (x)	5267	10447	6338	3815	60	-0.812884	-0.0103153	0.00200673	0.014404	-0.00609543	0.0126897	-0.00246866	-0.0177196	0.00749852	0.010879	0.010879	0.000118353	0.000118353	0.014404	0.0177196	0.00200673	0.00246866
61	7.97849	2.36	6.58194	33.7116	-0.816683	-0.772869	-0.662196	-0.857556	-0.78821	-0.669162	-0.849346	-0.77288	-0.656824	-0.865142	-0.79198	-0.668094	loaded	height** (z)	1086	1306	1343	1315	61	-0.847182	-0.0304989	0.0103746	0.00216398	0.0179603	0.0360004	-0.012246	-0.00255433	-0.0212001	0.0213313	0.0213313	0.000455022	0.000455022	0.0304989	0.0360004	0.00216398	0.00255433
62	6.08296	2.055	6.52443	33.982	-0.745411	-0.724462	-0.680778	-0.766827	-0.737265	-0.690956	-0.756355	-0.716616	-0.668277	-0.748392	-0.721763	-0.67866	loaded	* distance from the frontwall of the semi-trailer					62	-0.754246	-0.00883545	0.0125805	0.00210927	-0.00585432	0.0117143	-0.0166796	-0.00279653	0.00776182	0.00957525	0.00957525	9.16854e-05	9.16854e-05	0.0125805	0.0166796	0.00210927	0.00279653
63	8.47483	2.2	6.59475	29.2405	-0.791042	-0.724309	-0.675929	-0.848936	-0.739534	-0.683788	-0.845056	-0.744837	-0.680947	-0.827606	-0.726155	-0.676012	loaded	** distance from the road surface					63	-0.82816	-0.0371179	0.0207756	0.0168961	-0.000553746	0.0448197	-0.0250864	-0.0204019	0.000668646	0.0264269	0.0264269	0.000698383	0.000698383	0.0371179	0.0448197	0.000553746	0.000668646
64	7.82634	2.08	6.75467	29.3472	-0.753199	-0.727814	-0.68503	-0.76706	-0.741632	-0.690424	-0.754625	-0.723434	-0.678443	-0.773223	-0.726565	-0.682688	loaded						64	-0.762027	-0.00882796	0.00503357	-0.00740155	0.0111959	0.0115848	-0.0066055	0.00971298	-0.0146923	0.00971942	0.00971942	9.44672e-05	9.44672e-05	0.0111959	0.0146923	0.00503357	0.0066055
65	7.39626	2.09	6.66874	28.9727	-0.767395	-0.730496	-0.672655	-0.798071	-0.74307	-0.678878	-0.821307	-0.747036	-0.678243	-0.76838	-0.728116	-0.671417	loaded						65	-0.788788	-0.0213931	0.00928297	0.032519	-0.0204089	0.0271214	-0.0117686	-0.0412265	0.0258737	0.0259348	0.0259348	0.000672614	0.000672614	0.032519	0.0412265	0.00928297	0.0117686
66	7.4656	2.25	6.3095	34.9514	-0.753438	-0.731666	-0.680666	-0.773125	-0.742012	-0.687735	-0.760458	-0.72831	-0.677936	-0.763123	-0.734657	-0.677807	loaded						66	-0.762536	-0.00909796	0.0105887	-0.00207784	0.000587059	0.0119312	-0.0138862	0.0027249	-0.000769877	0.0081559	0.0081559	6.65188e-05	6.65188e-05	0.0105887	0.0138862	0.000587059	0.000769877
67	8.15613	2.295	6.38568	35.793	-0.787111	-0.767966	-0.691484	-0.804585	-0.782853	-0.697523	-0.778175	-0.758926	-0.684208	-0.796781	-0.77384	-0.689945	loaded						67	-0.791663	-0.00455263	0.0129222	-0.0134877	0.00511821	0.00575071	-0.0163228	0.0170372	-0.00646513	0.0114866	0.0114866	0.000131941	0.000131941	0.0134877	0.0170372	0.00455263	0.00575071
68	9.07329	2.51	6.41387	34.9171	-0.733162	-0.699095	-0.654588	-0.762748	-0.722676	-0.663165	-0.717079	-0.696793	-0.648911	-0.748494	-0.714395	-0.658523	loaded						68	-0.74037	-0.00720841	0.0223773	-0.0232919	0.00812303	0.00973622	-0.0302245	0.0314598	-0.0109716	0.019674	0.019674	0.000387068	0.000387068	0.0232919	0.0314598	0.00720841	0.00973622
69	7.10072	2.315	6.48751	35.0456	-0.77248	-0.751891	-0.665021	-0.802781	-0.767194	-0.672819	-0.79023	-0.745892	-0.665824	-0.775698	-0.750003	-0.657915	loaded						69	-0.785297	-0.0128174	0.0174836	0.00493258	-0.00959876	0.0163218	-0.0222637	-0.00628116	0.0122231	0.0139813	0.0139813	0.000195477	0.000195477	0.0174836	0.0222637	0.00493258	0.00628116
70	8.70635	2.3	6.31819	35.0007	-0.759748	-0.748246	-0.68951	-0.780055	-0.759911	-0.698189	-0.785601	-0.749141	-0.687907	-0.769487	-0.748971	-0.689638	loaded						70	-0.773723	-0.0139747	0.00633237	0.0118782	-0.00423585	0.0180617	-0.00818429	-0.015352	0.00547464	0.0114663	0.0114663	0.000131475	0.000131475	0.0139747	0.0180617	0.00423585	0.00547464
71								-0.814155	-0.705487	-0.577208	-0.775472	-0.684048	-0.561594	-0.794886	-0.696279	-0.567544	loaded						71	-0.794838		0.0193172	-0.0193657	4.85786e-05		-0.0243033	0.0243644	-6.11176e-05	0.0193415	0.0193415	0.000374094	0.000374094	0.0193657	0.0243644	0	0
72	6.2471	1.955	5.69774	19.9607	-0.696187	-0.677019	-0.580496	-0.730541	-0.692657	-0.596427	-0.688846	-0.657167	-0.574164	-0.70199	-0.6746	-0.576861	loaded						72	-0.704391	-0.00820388	0.0261501	-0.0155448	-0.00240137	0.0116468	-0.0371244	0.0220685	0.00340914	0.0182441	0.0182441	0.000332846	0.000332846	0.0261501	0.0371244	0.00240137	0.00340914
73	4.26972	1.6	6.02311	19.2742	-0.706171	-0.667738	-0.588278	-0.743278	-0.68755	-0.601109	-0.737678	-0.677732	-0.586707	-0.735606	-0.682251	-0.589504	loaded						73	-0.730683	-0.0245125	0.0125946	0.00699475	0.00492309	0.0335473	-0.0172368	-0.00957289	-0.00673765	0.0166598	0.0166598	0.00027755	0.00027755	0.0245125	0.0335473	0.00492309	0.00673765
74	7.17726	2.285	6.03729	26.5283	-0.67861	-0.660252	-0.618627	-0.710642	-0.662659	-0.618168	-0.703387	-0.649709	-0.615888	-0.70412	-0.672551	-0.630845	loaded						74	-0.69919	-0.0205797	0.0114522	0.00419709	0.0049304	0.0294337	-0.0163793	-0.00600279	-0.00705159	0.014102	0.014102	0.000198867	0.000198867	0.0205797	0.0294337	0.00419709	0.00600279
75	6.51356	2.39	5.51657	26.1013	-0.620778	-0.611936	-0.580893	-0.641913	-0.618087	-0.588925	-0.644798	-0.644798	-0.644798	-0.632962	-0.612062	-0.57971	loaded						75	-0.635113	-0.0143345	0.00679998	0.00968513	-0.00215057	0.0225701	-0.0107067	-0.0152495	0.00338613	0.0108035	0.0108035	0.000116715	0.000116715	0.0143345	0.0225701	0.00215057	0.00338613
76	8.3186	2.395	5.01303	27.2576	-0.700747	-0.65306	-0.586925	-0.712176	-0.659548	-0.581229	-0.740084	-0.669876	-0.588839	-0.699534	-0.657737	-0.57204	loaded						76	-0.713135	-0.0123883	-0.000959578	0.0269489	-0.0136011	0.0173716	0.00134558	-0.0377894	0.0190722	0.018847	0.018847	0.000355208	0.000355208	0.0269489	0.0377894	0.000959578	0.00134558
77	8.48854	2.375	6.14302	33.938	-0.767707	-0.73723	-0.662772	-0.783889	-0.747856	-0.669966	-0.766617	-0.726116	-0.707747	-0.775015	-0.740394	-0.665337	loaded						77	-0.773307	-0.00559973	0.010582	-0.00669012	0.00170782	0.00724128	-0.0136841	0.00865131	-0.00220847	0.00797936	0.00797936	6.36702e-05	6.36702e-05	0.010582	0.0136841	0.00170782	0.00220847
78	6.80886	2.325	6.43008	33.2729	-0.727926	-0.701762	-0.672476	-0.709811	-0.690554	-0.670539	-0.755163	-0.723178	-0.671875	-0.74437	-0.704124	-0.669767	loaded						78	-0.734318	-0.00639152	-0.0245064	0.0208454	0.0100525	0.00870403	0.033373	-0.0283875	-0.0136896	0.0198074	0.0198074	0.000392333	0.000392333	0.0245064	0.033373	0.00639152	0.00870403
79	7.33934	2.355	6.26692	33.4125	-0.725715	-0.708593	-0.657579	-0.720654	-0.701909	-0.650419	-0.722525	-0.705312	-0.657352	-0.735861	-0.708894	-0.655012	loaded						79	-0.726189	-0.000473765	-0.00553452	-0.00366359	0.00967187	0.000652399	0.00762133	0.00504495	-0.0133187	0.00677796	0.00677796	4.59408e-05	4.59408e-05	0.00967187	0.0133187	0.000473765	0.000652399
80	13.7311	2.85	6.15445	32.3027	-0.739436	-0.680602	-0.647573	-0.757081	-0.694963	-0.659375	-0.770237	-0.713072	-0.662394	-0.775142	-0.685248	-0.650448	empty						80	-0.760474	-0.0210383	-0.00339252	0.00976296	0.0146678	0.0276647	0.00446106	-0.012838	-0.0192878	0.0159643	0.0159643	0.00025486	0.00025486	0.0210383	0.0276647	0.00339252	0.00446106
81	9.93648	2.405	6.54606	36.0026	-0.74712	-0.736718	-0.704917				-0.786264	-0.739518	-0.712886	-0.756126	-0.743098	-0.707371	empty						81	-0.76317	-0.0160499		0.0230937	-0.00704378	0.0210306		-0.0302602	0.00922964	0.0205004	0.0205004	0.000420266	0.000420266	0.0230937	0.0302602	0	0
82	10.6887	2.54	6.48394	37.6273	-0.754625	-0.726902	-0.684831	-0.778005	-0.741583	-0.695148	-0.775724	-0.725661	-0.693599	-0.776992	-0.737252	-0.691037	empty						82	-0.771337	-0.0167117	0.00666855	0.0043876	0.00565555	0.0216659	-0.00864544	-0.00568831	-0.00733214	0.0111801	0.0111801	0.000124996	0.000124996	0.0167117	0.0216659	0.0043876	0.00568831
83	14.0841	2.845	6.18431	35.5344	-0.749989	-0.725164	-0.653496	-0.759097	-0.736739	-0.664957	-0.787157	-0.714577	-0.636118	-0.774442	-0.733057	-0.66001	empty						83	-0.767671	-0.0176822	-0.00857452	0.0194856	0.00677112	0.0230335	0.0111695	-0.0253827	-0.00882034	0.0164491	0.0164491	0.000270572	0.000270572	0.0194856	0.0253827	0.00677112	0.00882034
																							AVG	-0.781057	-0.0154377	0.0119621	0.00238058	0.000282482	0.0197651	-0.0153153	-0.0030479	-0.000361666
																							Deviation between the measured values from sensors for 300ms
																							ID	AVG X300ms	X300 deviation from AVG				X300 % deviation from AVG				STDEV	STDEV %	VAR	VAR %	MAX |dev|	MAX |dev %|	MIN |dev|	MIN |dev %|
																									A	B	C	D	A	B	C	D
																							55	-0.743351	-0.0016402	0.0130197	-0.010476	-0.000903511	0.0022065	-0.0175149	0.0140929	0.00121546	0.00970852	0.00970852	9.42554e-05	9.42554e-05	0.0130197	0.0175149	0.000903511	0.00121546
																							56	-0.750001	0.00213697	0.0125278	-0.0166533	0.00198854	-0.00284929	-0.0167037	0.0222044	-0.00265138	0.0121491	0.0121491	0.0001476	0.0001476	0.0166533	0.0222044	0.00198854	0.00265138
																							57	-0.783192	-0.00832625	0.00733845	0.000814415	0.000173386	0.0106312	-0.00936993	-0.00103987	-0.000221384	0.0064258	0.0064258	4.12909e-05	4.12909e-05	0.00832625	0.0106312	0.000173386	0.000221384
																							58	-0.709884	-0.00448189	0.0102515	-0.00351467	-0.0022549	0.00631356	-0.014441	0.00495105	0.00317643	0.00689486	0.00689486	4.75391e-05	4.75391e-05	0.0102515	0.014441	0.0022549	0.00317643
																							59	-0.779096	-0.00270112	0.00740576	-0.00236251	-0.00234214	0.00346699	-0.00950559	0.00303238	0.00300622	0.00493992	0.00493992	2.44028e-05	2.44028e-05	0.00740576	0.00950559	0.00234214	0.00300622
																							60	-0.78933	-0.00293632	0.00798389	-0.000974717	-0.00407285	0.00372001	-0.0101148	0.00123487	0.00515988	0.00547426	0.00547426	2.99675e-05	2.99675e-05	0.00798389	0.0101148	0.000974717	0.00123487
																							61	-0.781485	-0.00861553	0.00672483	-0.00860494	0.0104956	0.0110246	-0.0086052	0.011011	-0.0134304	0.0100607	0.0100607	0.000101218	0.000101218	0.0104956	0.0134304	0.00672483	0.0086052
																							62	-0.725026	-0.000564362	0.0122383	-0.00841002	-0.00326387	0.000778402	-0.0168797	0.0115996	0.00450173	0.00878398	0.00878398	7.71582e-05	7.71582e-05	0.0122383	0.0168797	0.000564362	0.000778402
																							63	-0.733709	-0.00939998	0.00582535	0.0111284	-0.00755373	0.0128116	-0.0079396	-0.0151673	0.0102953	0.0100531	0.0100531	0.000101065	0.000101065	0.0111284	0.0151673	0.00582535	0.0079396
																							64	-0.729861	-0.00204733	0.0117705	-0.00642675	-0.00329647	0.00280509	-0.0161271	0.00880545	0.00451657	0.00806034	0.00806034	6.49691e-05	6.49691e-05	0.0117705	0.0161271	0.00204733	0.00280509
																							65	-0.73718	-0.00668319	0.00589006	0.00985682	-0.00906369	0.0090659	-0.00798999	-0.013371	0.0122951	0.00928557	0.00928557	8.62218e-05	8.62218e-05	0.00985682	0.013371	0.00589006	0.00798999
																							66	-0.734162	-0.00249532	0.00785075	-0.0058512	0.000495763	0.00339886	-0.0106935	0.0079699	-0.000675278	0.00584075	0.00584075	3.41144e-05	3.41144e-05	0.00785075	0.0106935	0.000495763	0.000675278
																							67	-0.770896	-0.00293059	0.0119566	-0.0119699	0.00294389	0.00380153	-0.01551	0.0155273	-0.00381879	0.0100581	0.0100581	0.000101165	0.000101165	0.0119699	0.0155273	0.00293059	0.00380153
																							68	-0.70824	-0.00914459	0.0144361	-0.0114463	0.00615485	0.0129117	-0.020383	0.0161617	-0.00869034	0.0123952	0.0123952	0.000153642	0.000153642	0.0144361	0.020383	0.00615485	0.00869034
																							69	-0.753745	-0.00185388	0.0134493	-0.00785308	-0.00374238	0.00245956	-0.0178434	0.0104188	0.00496504	0.00930945	0.00930945	8.66659e-05	8.66659e-05	0.0134493	0.0178434	0.00185388	0.00245956
																							70	-0.751567	-0.00332103	0.00834323	-0.0024262	-0.002596	0.0044188	-0.0111011	0.00322819	0.00345411	0.00557567	0.00557567	3.10881e-05	3.10881e-05	0.00834323	0.0111011	0.0024262	0.00322819
																							71	-0.695271		0.010216	-0.0112236	0.00100753		-0.0146936	0.0161427	-0.00144912	0.0107552	0.0107552	0.000115675	0.000115675	0.0112236	0.0161427	0	0
																							72	-0.675361	0.00165788	0.0172963	-0.0181936	-0.00076061	-0.00245481	-0.0256105	0.0269391	0.00112623	0.0145315	0.0145315	0.000211166	0.000211166	0.0181936	0.0269391	0.00076061	0.00112623
																							73	-0.678818	-0.0110795	0.00873224	-0.00108565	0.00343289	0.0163217	-0.0128639	0.00159933	-0.00505717	0.00840576	0.00840576	7.06567e-05	7.06567e-05	0.0110795	0.0163217	0.00108565	0.00159933
																							74	-0.661293	-0.00104109	0.00136663	-0.011584	0.0112584	0.00157432	-0.00206661	0.0175172	-0.0170249	0.00937891	0.00937891	8.7964e-05	8.7964e-05	0.011584	0.0175172	0.00104109	0.00157432
																							75	-0.621721	-0.00978494	-0.00363349	0.023077	-0.0096586	0.0157385	0.00584425	-0.037118	0.0155353	0.0156502	0.0156502	0.000244929	0.000244929	0.023077	0.037118	0.00363349	0.00584425
																							76	-0.660056	-0.00699543	-0.000507164	0.0098208	-0.00231821	0.0105982	0.000768365	-0.0148788	0.00351215	0.00709496	0.00709496	5.03385e-05	5.03385e-05	0.0098208	0.0148788	0.000507164	0.000768365
																							77	-0.737899	-0.000668967	0.00995726	-0.0117834	0.00249512	0.000906583	-0.0134941	0.0159689	-0.00338138	0.00903085	0.00903085	8.15563e-05	8.15563e-05	0.0117834	0.0159689	0.000668967	0.000906583
																							78	-0.704904	-0.0031428	-0.0143502	0.0182733	-0.00078024	0.00445847	0.0203577	-0.025923	0.00110687	0.0135441	0.0135441	0.000183442	0.000183442	0.0182733	0.025923	0.00078024	0.00110687
																							79	-0.706177	0.00241652	-0.00426804	-0.000865088	0.0027166	-0.00342198	0.00604386	0.00122503	-0.00384691	0.00327536	0.00327536	1.0728e-05	1.0728e-05	0.00426804	0.00604386	0.000865088	0.00122503
																							80	-0.693471	-0.0128691	0.00149145	0.0196007	-0.00822301	0.0185575	-0.00215071	-0.0282646	0.0118577	0.0143718	0.0143718	0.000206547	0.000206547	0.0196007	0.0282646	0.00149145	0.00215071
																							81	-0.739778	-0.00306014		-0.000260261	0.0033204	0.00413656		0.000351809	-0.00448837	0.00319822	0.00319822	1.02286e-05	1.02286e-05	0.0033204	0.00448837	0	0
																							82	-0.73285	-0.00594721	0.00873341	-0.00718886	0.00440266	0.00811519	-0.0119171	0.00980946	-0.00600759	0.00780395	0.00780395	6.09016e-05	6.09016e-05	0.00873341	0.0119171	0.00440266	0.00600759
																							83	-0.727385	-0.00222015	0.00935475	-0.0128075	0.00567289	0.00305223	-0.0128608	0.0176076	-0.00779902	0.00980907	0.00980907	9.62179e-05	9.62179e-05	0.0128075	0.0176076	0.00222015	0.00305223
																							AVG	-0.72468	-0.00420498	0.0071929	-0.00273759	-0.000147297	0.0058767	-0.00976306	0.00350469	0.000247658
																							Deviation between the measured values from sensors for 1000ms
																							ID	AVG X1000ms	X1000 deviation from AVG				X1000 % deviation from AVG				STDEV	STDEV %	VAR	VAR %	MAX |dev|	MAX |dev %|	MIN |dev|	MIN |dev %|
																									A	B	C	D	A	B	C	D
																							55	-0.680131	0.00229733	0.00711944	-0.00725571	-0.00216106	-0.00337778	-0.0104677	0.0106681	0.00317742	0.00614491	0.00614491	3.77599e-05	3.77599e-05	0.00725571	0.0106681	0.00216106	0.00317742
																							56	-0.688555	0.00344272	0.00771062	-0.00949543	-0.00165792	-0.00499992	-0.0111983	0.0137904	0.00240782	0.0073986	0.0073986	5.47393e-05	5.47393e-05	0.00949543	0.0137904	0.00165792	0.00240782
																							57	-0.654312	0.00151896	0.00784548	-0.00993314	0.000568699	-0.00232147	-0.0119904	0.0151811	-0.000869155	0.00736771	0.00736771	5.42832e-05	5.42832e-05	0.00993314	0.0151811	0.000568699	0.000869155
																							58	-0.646962	0.00043262	0.00532104	-0.00569346	-6.02035e-05	-0.000668695	-0.00822465	0.00880029	9.30556e-05	0.00450628	0.00450628	2.03066e-05	2.03066e-05	0.00569346	0.00880029	6.02035e-05	9.30556e-05
																							59	-0.718823	-0.00111703	0.00715538	-0.0047233	-0.00131505	0.00155397	-0.00995429	0.00657088	0.00182944	0.00504929	0.00504929	2.54954e-05	2.54954e-05	0.00715538	0.00995429	0.00111703	0.00155397
																							60	-0.67806	0.00162051	0.00756471	-0.00791389	-0.00127134	-0.00238993	-0.0111564	0.0116714	0.00187497	0.00643161	0.00643161	4.13656e-05	4.13656e-05	0.00791389	0.0116714	0.00127134	0.00187497
																							61	-0.664069	-0.00187335	0.00509292	-0.00724456	0.00402499	0.00282102	-0.00766927	0.0109093	-0.0060611	0.00571931	0.00571931	3.27105e-05	3.27105e-05	0.00724456	0.0109093	0.00187335	0.00282102
																							62	-0.679668	0.00110985	0.0112884	-0.0113903	-0.00100802	-0.00163293	-0.0166087	0.0167586	0.0014831	0.00929901	0.00929901	8.64715e-05	8.64715e-05	0.0113903	0.0167586	0.00100802	0.0014831
																							63	-0.679169	-0.00324011	0.00461877	0.00177776	-0.00315642	0.0047707	-0.00680062	-0.00261755	0.00464747	0.00387104	0.00387104	1.49849e-05	1.49849e-05	0.00461877	0.00680062	0.00177776	0.00261755
																							64	-0.684146	0.000884153	0.00627746	-0.00570315	-0.00145847	-0.00129234	-0.00917562	0.00833615	0.00213181	0.00499471	0.00499471	2.49471e-05	2.49471e-05	0.00627746	0.00917562	0.000884153	0.00129234
																							65	-0.675298	-0.00264352	0.00357992	0.00294444	-0.00388084	0.0039146	-0.00530124	-0.00436021	0.00574685	0.0038094	0.0038094	1.45115e-05	1.45115e-05	0.00388084	0.00574685	0.00264352	0.0039146
																							66	-0.681036	-0.000370231	0.00669901	-0.00309993	-0.00322885	0.000543628	-0.0098365	0.00455178	0.00474109	0.0046565	0.0046565	2.16829e-05	2.16829e-05	0.00669901	0.0098365	0.000370231	0.000543628
																							67	-0.69079	0.000694077	0.0067328	-0.00658176	-0.000845117	-0.00100476	-0.00974652	0.00952787	0.00122341	0.00547254	0.00547254	2.99487e-05	2.99487e-05	0.0067328	0.00974652	0.000694077	0.00100476
																							68	-0.656297	-0.00170855	0.00686832	-0.00738585	0.00222608	0.00260332	-0.0104653	0.0112538	-0.00339188	0.00604426	0.00604426	3.6533e-05	3.6533e-05	0.00738585	0.0112538	0.00170855	0.00260332
																							69	-0.665395	-0.000373688	0.007424	0.000429171	-0.00747948	0.000561604	-0.0111573	-0.000644987	0.0112407	0.00609323	0.00609323	3.71274e-05	3.71274e-05	0.00747948	0.0112407	0.000373688	0.000561604
																							70	-0.691311	-0.00180102	0.00687788	-0.00340408	-0.00167278	0.00260522	-0.00994904	0.00492409	0.00241972	0.00465241	0.00465241	2.16449e-05	2.16449e-05	0.00687788	0.00994904	0.00167278	0.00241972
																							71	-0.568782		0.00842637	-0.00718819	-0.00123818		-0.0148148	0.0126379	0.0021769	0.00788058	0.00788058	6.21035e-05	6.21035e-05	0.00842637	0.0148148	0	0
																							72	-0.581987	-0.00149108	0.01444	-0.00782312	-0.0051258	0.00256204	-0.0248115	0.0134421	0.00880741	0.00997015	0.00997015	9.94039e-05	9.94039e-05	0.01444	0.0248115	0.00149108	0.00256204
																							73	-0.591399	-0.00312176	0.00970951	-0.00469243	-0.00189532	0.0052786	-0.0164179	0.00793445	0.00320481	0.00657346	0.00657346	4.32104e-05	4.32104e-05	0.00970951	0.0164179	0.00189532	0.00320481
																							74	-0.620882	-0.00225475	-0.00271396	-0.004994	0.0099627	0.00363153	0.00437113	0.00804339	-0.016046	0.00674895	0.00674895	4.55483e-05	4.55483e-05	0.0099627	0.016046	0.00225475	0.00363153
																							75	-0.598582	-0.0176887	-0.00965612	0.0462162	-0.0188714	0.029551	0.0161317	-0.0772095	0.0315268	0.0310816	0.0310816	0.000966064	0.000966064	0.0462162	0.0772095	0.00965612	0.0161317
																							76	-0.582259	0.0046668	-0.00102958	0.00658086	-0.0102181	-0.008015	0.00176825	-0.0113023	0.017549	0.00754002	0.00754002	5.68519e-05	5.68519e-05	0.0102181	0.017549	0.00102958	0.00176825
																							77	-0.676456	-0.013684	-0.0064893	0.0312917	-0.0111183	0.020229	0.00959309	-0.0462583	0.0164362	0.0210725	0.0210725	0.00044405	0.00044405	0.0312917	0.0462583	0.0064893	0.00959309
																							78	-0.671164	0.0013113	-0.000625041	0.000710938	-0.0013972	-0.00195377	0.000931279	-0.00105926	0.00208175	0.00123393	0.00123393	1.52259e-06	1.52259e-06	0.0013972	0.00208175	0.000625041	0.000931279
																							79	-0.65509	0.00248832	-0.00467167	0.0022616	-7.82558e-05	-0.00379844	0.00713133	-0.00345235	0.000119458	0.00332351	0.00332351	1.10457e-05	1.10457e-05	0.00467167	0.00713133	7.82558e-05	0.000119458
																							80	-0.654947	-0.00737412	0.00442747	0.00744635	-0.0044997	0.0112591	-0.00676004	-0.0113694	0.00687033	0.00706341	0.00706341	4.98918e-05	4.98918e-05	0.00744635	0.0113694	0.00442747	0.00676004
																							81	-0.708391	-0.00347451		0.00449451	-0.00101999	0.00490479		-0.00634467	0.00143987	0.00408125	0.00408125	1.66566e-05	1.66566e-05	0.00449451	0.00634467	0	0
																							82	-0.691154	-0.0063223	0.00399409	0.00244522	-0.000117007	0.00914746	-0.00577888	-0.00353788	0.000169292	0.00454302	0.00454302	2.0639e-05	2.0639e-05	0.0063223	0.00914746	0.000117007	0.000169292
																							83	-0.653645	-0.000149071	0.0113119	-0.0175271	0.00636424	0.000228062	-0.0173059	0.0268144	-0.00973653	0.0125921	0.0125921	0.000158561	0.000158561	0.0175271	0.0268144	0.000149071	0.000228062
																							AVG	-0.658233	-0.00172218	0.00483214	-0.000877609	-0.00212511	0.00261637	-0.00734107	0.00133328	0.0032285
