# Supplementary material for: Application of MEMS Sensors for Evaluation of the Dynamics for Cargo Securing on Road Vehicles
Source: Sensors (Basel). 2021 Apr 20;21(8):2881. doi: 10.3390/s21082881 (PMC8074253; doi:10.3390/s21082881)
Supplement: Supplementary file 1 [file sensors-21-02881-s001.zip › Table S3 - Worksheets for evaluation of monitored transport with semi-trailer combination.xlsx]

## Sheet: Characteristics of legs
Characteristics of each individual sections of monitored transport with semi-trailer combination
Sensor	ID	FileNo	min(x80)	max(x80)	min(x300)	max(x300)	min(x1000)	max(x1000)	min(y80)	max(y80)	min(y300)	max(y300)	min(y1000)	max(y1000)	min(z80)	max(z80)	min(z300)	max(z300)	min(z1000)	max(z1000)	min(V)	max(V)	mean(V)	Duration	Distance [m]	ID
C	C1	1	-0.253346	0.272025	-0.158801	0.154018	-0.148329	0.117121	-0.566944	0.470095	-0.348606	0.326117	-0.273924	0.269808	-0.418417	0.430839	-0.258666	0.270466	-0.102241	0.0756243	0	76.8816	47.6317	00:11:44	9279	C1
C	C2	2	-0.238063	0.294458	-0.168045	0.162759	-0.120965	0.122252	-0.730046	0.453357	-0.466568	0.375457	-0.292212	0.262706	-0.454782	0.326136	-0.210666	0.212542	-0.124789	0.0920475	23.8212	70.1964	47.1409	00:11:46	9360	C2
C	C3	3	-0.197869	0.263008	-0.137048	0.217524	-0.125614	0.196825	-0.628027	0.442104	-0.541215	0.289674	-0.284529	0.23809	-0.422862	0.441745	-0.276666	0.266825	-0.105361	0.0703566	0.0144	88.8264	48.3983	00:11:46	9526	C3
C	C4	4	-0.111898	0.179012	-0.0838937	0.148853	-0.0610624	0.14114	-0.299659	0.297975	-0.218985	0.224513	-0.0989477	0.124176	-0.201694	0.223007	-0.116945	0.129607	-0.0719985	0.0342435	0.0072	88.6896	22.8405	00:01:37	609	C4
C	C5	5	-0.212503	0.180273	-0.13559	0.0943292	-0.120186	0.0703415	-0.459648	0.487831	-0.347918	0.359182	-0.0888824	0.0730078	-0.321137	0.409154	-0.179333	0.259332	-0.0642472	0.0606362	0	86.7312	47.2395	00:11:45	9152	C5
C	C6	6	-0.28159	0.187501	-0.133968	0.117512	-0.0718907	0.0770933	-0.57044	0.410377	-0.22801	0.236023	-0.104748	0.122632	-0.501873	0.366284	-0.255089	0.231436	-0.0815821	0.0635573	30.5136	84.4272	68.7594	00:11:46	13469	C6
C	C7	7	-0.273058	0.241815	-0.129133	0.133509	-0.109589	0.110827	-0.467014	0.54234	-0.165989	0.231761	-0.100192	0.204782	-0.510573	0.422051	-0.249187	0.254409	-0.0556417	0.0596348	30.4092	89.64	77.6034	00:11:46	15237	C7
C	C8	8	-0.235158	0.186538	-0.134925	0.0767044	-0.048166	0.0155569	-0.394748	0.363991	-0.164143	0.121307	-0.0666024	0.0361834	-0.538413	0.395923	-0.289444	0.204776	-0.0466367	0.0565244	83.952	88.236	86.2466	00:11:45	16886	C8
C	C9	9	-0.296297	0.250425	-0.120303	0.104778	-0.0505336	0.0184589	-0.502066	0.485789	-0.15334	0.168394	-0.0641952	0.0537785	-0.549355	0.421996	-0.272963	0.22389	-0.0592412	0.0520058	81.7344	92.034	86.2298	00:11:46	16913	C9
C	C10	10	-0.217658	0.260196	-0.0997295	0.176881	-0.0574008	0.119903	-0.450902	0.446216	-0.265289	0.239139	-0.142855	0.109119	-0.466178	0.360479	-0.186937	0.210793	-0.0579445	0.0442076	0.0036	89.3592	63.6029	00:04:07	4358	C10
C	C11	11	-0.374021	0.224025	-0.156788	0.0989785	-0.1019	0.0873006	-0.429181	0.538641	-0.127946	0.148667	-0.0917299	0.0885179	-0.472688	0.432492	-0.182828	0.248255	-0.0616295	0.0684667	0	89.37	70.3721	00:11:44	13744	C11
C	C12	12	-0.262305	0.239709	-0.118376	0.083151	-0.0641716	0.0218113	-0.405689	0.431449	-0.198364	0.165673	-0.107251	0.0718681	-0.513732	0.397945	-0.191228	0.212646	-0.0430685	0.074565	75.996	89.3916	83.4198	00:11:46	16360	C12
C	C13	13	-0.298008	0.225524	-0.178038	0.126146	-0.0963134	0.0861725	-0.52935	0.480441	-0.180848	0.13631	-0.0795307	0.0686081	-0.43192	0.571466	-0.292614	0.244292	-0.0591659	0.0586663	71.7552	93.8232	85.682	00:11:46	16799	C13
C	C14	14	-0.24582	0.257655	-0.145271	0.227627	-0.10154	0.211218	-0.447525	0.714177	-0.161789	0.193202	-0.0903066	0.122732	-0.485239	0.47049	-0.262231	0.284809	-0.10561	0.0694809	11.1456	89.5176	80.0035	00:11:45	15673	C14
C	C15	15	-0.389511	0.258606	-0.167416	0.137374	-0.0762538	0.0743997	-0.546452	0.707504	-0.226708	0.26327	-0.0832891	0.0953944	-0.530432	0.603356	-0.349969	0.356367	-0.05131	0.0702091	68.0904	92.0376	84.9204	00:11:45	16652	C15
C	C16	16	-0.279795	0.303667	-0.118233	0.17361	-0.063855	0.160059	-0.701702	0.54793	-0.182716	0.184559	-0.0710052	0.0661143	-0.508197	0.668888	-0.297657	0.339316	-0.0684158	0.0801659	49.6044	91.0476	85.0143	00:11:45	16677	C16
C	C17	17	-0.229675	0.23513	-0.12261	0.147486	-0.112478	0.119085	-0.268623	0.309304	-0.167243	0.165821	-0.141131	0.129313	-0.274988	0.340008	-0.175612	0.202366	-0.0524779	0.062341	0.0072	66.33	38.2967	00:11:44	7493	C17
C	C18	18	-0.190579	0.168696	-0.164969	0.112401	-0.130574	0.0984935	-0.263165	0.197541	-0.202495	0.152925	-0.106659	0.108885	-0.182487	0.285546	-0.0997398	0.137645	-0.0508281	0.0683784	0.0036	54.8424	13.7691	00:09:45	2239	C18
D	D1	1	-0.180648	0.137433	-0.177596	0.1234	-0.169762	0.114929	-0.274016	0.315745	-0.26489	0.28925	-0.254437	0.262286	-0.205808	0.264886	-0.138645	0.130038	-0.072104	0.0382631	0.0072	78.1596	45.8036	00:11:44	9279	D1
D	D2	2	-0.141599	0.159898	-0.129071	0.152534	-0.124821	0.138584	-0.255594	0.289532	-0.218599	0.281852	-0.189557	0.243364	-0.190605	0.219532	-0.130508	0.0989921	-0.0976053	0.0531137	0	72.6696	46.0318	00:11:46	9360	D2
D	D3	3	-0.157067	0.231391	-0.149152	0.221572	-0.140547	0.216876	-0.291942	0.258738	-0.283841	0.246364	-0.271853	0.233261	-0.177306	0.222705	-0.116066	0.134027	-0.0665203	0.0588365	0.0216	73.3752	47.7336	00:11:46	9526	D3
D	D4	4	-0.0956393	0.160137	-0.081419	0.156596	-0.0633844	0.155097	-0.0987444	0.122322	-0.069174	0.0998192	-0.0392117	0.0525418	-0.140754	0.136408	-0.0858978	0.0847417	-0.0189346	0.0254936	0.0036	91.836	27.9679	00:01:37	609	D4
D	D5	5	-0.13432	0.0897924	-0.128667	0.0823845	-0.125775	0.0764977	-0.126286	0.14286	-0.0879071	0.111886	-0.0670016	0.0651832	-0.166554	0.135157	-0.0782668	0.0835977	-0.0294067	0.0303082	0	89.55	44.0431	00:11:45	9152	D5
D	D6	6	-0.107206	0.091395	-0.0649799	0.0822164	-0.0626473	0.0719639	-0.138289	0.136446	-0.100737	0.127468	-0.0897659	0.110735	-0.218248	0.158887	-0.0873847	0.0775315	-0.0315129	0.0347003	29.9268	86.5872	68.4118	00:11:46	13469	D6
D	D7	7	-0.110477	0.125303	-0.100222	0.122262	-0.0962172	0.111783	-0.104306	0.239658	-0.0967525	0.224247	-0.0813484	0.218192	-0.176507	0.166168	-0.0788115	0.0889548	-0.0262023	0.037856	29.8476	94.3524	77.3458	00:11:46	15237	D7
D	D8	8	-0.0822793	0.0452672	-0.0434459	0.00597559	-0.0384968	-0.00653696	-0.095738	0.0667994	-0.0648136	0.0367823	-0.0535755	0.0193777	-0.162473	0.12526	-0.0763911	0.0831441	-0.0278861	0.0205971	78.4008	105.124	86.2877	00:11:45	16886	D8
D	D9	9	-0.101221	0.084481	-0.0463949	0.0178486	-0.0390245	-0.00273559	-0.0889426	0.105177	-0.0600502	0.0600386	-0.048211	0.0546073	-0.175185	0.206277	-0.0909245	0.131332	-0.0368268	0.0272322	77.6484	97.038	86.1599	00:11:46	16913	D9
D	D10	10	-0.156925	0.134579	-0.0619936	0.132305	-0.0521816	0.130832	-0.134706	0.132306	-0.0858629	0.114797	-0.0812045	0.106017	-0.150002	0.160682	-0.0742763	0.0851528	-0.0285452	0.0194401	0.0036	92.3472	59.5711	00:04:07	4358	D10
D	D11	11	-0.113009	0.111731	-0.105023	0.103314	-0.102298	0.0915384	-0.087187	0.0860537	-0.077999	0.0811179	-0.0727371	0.0744252	-0.160967	0.166546	-0.0940891	0.0635293	-0.0257167	0.020777	0.0072	89.892	68.2181	00:11:44	13744	D11
D	D12	12	-0.135606	0.0688823	-0.0585802	0.0201385	-0.0526127	0.0135734	-0.0737788	0.0828475	-0.0624215	0.0613028	-0.0540509	0.0496192	-0.16924	0.12662	-0.0838594	0.0771285	-0.0238918	0.0288566	77.0076	89.8596	83.3166	00:11:46	16360	D12
D	D13	13	-0.0863226	0.0987695	-0.0632961	0.0906415	-0.0540898	0.0810481	-0.0967816	0.0864587	-0.0721326	0.0741941	-0.045596	0.0641977	-0.166603	0.146417	-0.102912	0.115133	-0.0278999	0.0270902	71.4492	94.014	85.6357	00:11:46	16799	D13
D	D14	14	-0.133209	0.235958	-0.096209	0.230029	-0.09207	0.226706	-0.0999223	0.132463	-0.0765954	0.118859	-0.0656657	0.0971148	-0.224136	0.217566	-0.121108	0.115211	-0.0321188	0.0341905	10.8216	89.748	80.223	00:11:45	15673	D14
D	D15	15	-0.148134	0.0756226	-0.0673578	0.0645989	-0.0578827	0.059538	-0.119475	0.108081	-0.0722261	0.0704608	-0.0596245	0.060452	-0.188174	0.169992	-0.101692	0.122846	-0.0266844	0.0273944	67.8348	92.4804	84.6522	00:11:45	16652	D15
D	D16	16	-0.117343	0.181527	-0.0610837	0.171756	-0.0522569	0.166931	-0.0948445	0.130893	-0.0528012	0.0711486	-0.0406468	0.0623319	-0.17549	0.224022	-0.108277	0.131405	-0.0293452	0.0267794	59.1156	90.504	85.8329	00:11:45	16677	D16
D	D17	17	-0.141701	0.166565	-0.140035	0.159068	-0.132175	0.122714	-0.16333	0.145301	-0.134947	0.135054	-0.126668	0.128655	-0.20279	0.175657	-0.0789494	0.0880291	-0.0276758	0.0320403	0.0108	67.122	39.0636	00:11:44	7493	D17
D	D18	18	-0.185934	0.128048	-0.178297	0.118996	-0.145753	0.107675	-0.118798	0.140608	-0.100493	0.127191	-0.0804218	0.112225	-0.105657	0.155703	-0.0396638	0.0497278	-0.0196564	0.0227696	0.0036	55.368	13.2006	00:09:45	2239	D18

## Sheet: Boxplot export
			min	min	min	min	min	min	min	min	min	5PERCT	5PERCT	5PERCT	5PERCT	5PERCT	5PERCT	5PERCT	5PERCT	5PERCT	25PERCT	25PERCT	25PERCT	25PERCT	25PERCT	25PERCT	25PERCT	25PERCT	25PERCT	median	median	median	median	median	median	median	median	median	75PERCT	75PERCT	75PERCT	75PERCT	75PERCT	75PERCT	75PERCT	75PERCT	75PERCT	95PERCT	95PERCT
			X	X	X	Y	Y	Y	Z	Z	Z	X	X	X	Y	Y	Y	Z	Z	Z	X	X	X	Y	Y	Y	Z	Z	Z	X	X	X	Y	Y	Y	Z	Z	Z	X	X	X	Y	Y	Y	Z	Z	Z	X	X
			80	300	1000	80	300	1000	80	300	1000	80	300	1000	80	300	1000	80	300	1000	80	300	1000	80	300	1000	80	300	1000	80	300	1000	80	300	1000	80	300	1000	80	300	1000	80	300	1000	80	300	1000	80	300
Senzor	ID	FileNo	minX80	minX300	minX1000	minY80	minY300	minY1000	minZ80	minZ300	minZ1000	5PERCTX80	5PERCTX300	5PERCTX1000	5PERCTY80	5PERCTY300	5PERCTY1000	5PERCTZ80	5PERCTZ300	5PERCTZ1000	25PERCTX80	25PERCTX300	25PERCTX1000	25PERCTY80	25PERCTY300	25PERCTY1000	25PERCTZ80	25PERCTZ300	25PERCTZ1000	medianX80	medianX300	medianX1000	medianY80	medianY300	medianY1000	medianZ80	medianZ300	medianZ1000	75PERCTX80	75PERCTX300	75PERCTX1000	75PERCTY80	75PERCTY300	75PERCTY1000	75PERCTZ80	75PERCTZ300	75PERCTZ1000	95PERCTX80	95PERCTX300
C	C1	1	-0.253346	-0.158801	-0.148329	-0.566944	-0.348606	-0.273924	-0.418417	-0.258666	-0.102241	-0.0921434	-0.0694771	-0.0568744	-0.145906	-0.117999	-0.0716778	-0.107767	-0.0563332	-0.0202611	-0.0453253	-0.0359336	-0.0316909	-0.0464013	-0.0383541	-0.0229153	-0.0293408	-0.013668	-0.000858727	-0.0158073	-0.0155167	-0.0158584	0.00621084	0.00509306	0.00192106	0.00767876	0.00781439	0.00843091	0.00630716	-0.00194587	-0.00519862	0.0478599	0.0394771	0.0247989	0.0481688	0.0322248	0.0198887	0.0548111	0.0269119
C	C2	2	-0.238063	-0.168045	-0.120965	-0.730046	-0.466568	-0.292212	-0.454782	-0.210666	-0.124789	-0.103638	-0.0858525	-0.0809846	-0.160808	-0.145126	-0.111755	-0.0860452	-0.0517562	-0.0294757	-0.0604541	-0.0537165	-0.0502788	-0.0539975	-0.0470096	-0.0366202	-0.0197034	-0.00776991	-0.000497309	-0.0289433	-0.0284475	-0.0286014	0.00240237	0.00273564	0.00157929	0.0149092	0.0147498	0.013862	0.00104022	-0.00604229	-0.00769812	0.0537788	0.0457946	0.0340077	0.0461787	0.0344177	0.0272004	0.0600087	0.0416762
C	C3	3	-0.197869	-0.137048	-0.125614	-0.628027	-0.541215	-0.284529	-0.422862	-0.276666	-0.105361	-0.0758066	-0.0606202	-0.0546126	-0.146034	-0.133586	-0.113064	-0.0834426	-0.0565038	-0.0400088	-0.0333394	-0.0266469	-0.0237608	-0.0535713	-0.0482353	-0.0400887	-0.0252987	-0.0150794	-0.00608409	-0.0118669	-0.0114382	-0.0105358	-0.00943984	-0.00893427	-0.00918037	0.00534724	0.00534054	0.00511572	0.0107858	0.00307863	-0.00113001	0.0320092	0.0259069	0.0180071	0.0326682	0.0230728	0.0162807	0.0728516	0.0597534
C	C4	4	-0.111898	-0.0838937	-0.0610624	-0.299659	-0.218985	-0.0989477	-0.201694	-0.116945	-0.0719985	-0.0572187	-0.0469833	-0.0412936	-0.0939616	-0.0708631	-0.0400364	-0.0845046	-0.0647355	-0.0567244	-0.037963	-0.0375789	-0.0375877	-0.0192403	-0.0145477	-0.0127455	-0.0384544	-0.0301824	-0.0187443	-0.012763	-0.0107093	-0.00861488	0.00751242	0.0061621	0.00146061	0.00548969	0.00381282	0.0023276	0.0461114	0.0394182	0.0407391	0.0180604	0.0138153	0.0109219	0.0187254	0.0176826	0.0166178	0.124917	0.120658
C	C5	5	-0.212503	-0.13559	-0.120186	-0.459648	-0.347918	-0.0888824	-0.321137	-0.179333	-0.0642472	-0.071105	-0.0585954	-0.0508052	-0.0605462	-0.0465159	-0.0311919	-0.059011	-0.0313024	-0.0121608	-0.0362077	-0.0305654	-0.0291852	-0.0201474	-0.015086	-0.0102543	-0.0141539	-0.00640102	0.000679606	-0.0188753	-0.0173075	-0.0156448	0.00187121	0.00148324	0.000572078	0.0109189	0.00886592	0.00758002	0.000570507	-0.00563187	-0.00770241	0.0196868	0.0142324	0.00970995	0.0294704	0.0206676	0.0145122	0.0319642	0.0182066
C	C6	6	-0.28159	-0.133968	-0.0718907	-0.57044	-0.22801	-0.104748	-0.501873	-0.255089	-0.0815821	-0.0695288	-0.0504784	-0.0419049	-0.0739988	-0.057632	-0.0447162	-0.0826849	-0.0453127	-0.012172	-0.0372797	-0.0287934	-0.0244629	-0.0278659	-0.0206149	-0.014873	-0.0241521	-0.011453	-0.000313779	-0.0167229	-0.0163511	-0.0158229	0.000712965	0.000734647	0.000388363	0.00816628	0.00729101	0.00711058	0.00374339	-0.00478733	-0.00834101	0.0286733	0.0215759	0.0160286	0.0383751	0.0257293	0.0148477	0.0365894	0.015955
C	C7	7	-0.273058	-0.129133	-0.109589	-0.467014	-0.165989	-0.100192	-0.510573	-0.249187	-0.0556417	-0.0815807	-0.0646051	-0.0589879	-0.0760562	-0.0480448	-0.035801	-0.0914894	-0.0485449	-0.0119799	-0.0411036	-0.0299902	-0.0228592	-0.0345298	-0.0254047	-0.02123	-0.0278135	-0.0129599	0.00109757	-0.0175965	-0.0167773	-0.016045	-0.00664008	-0.00927743	-0.00979777	0.00992057	0.00872351	0.00806899	0.00490279	-0.00462674	-0.00980882	0.0242527	0.0100811	0.00385305	0.0445478	0.0302925	0.0157073	0.0423367	0.017101
C	C8	8	-0.235158	-0.134925	-0.048166	-0.394748	-0.164143	-0.0666024	-0.538413	-0.289444	-0.0466367	-0.0711426	-0.0438199	-0.029275	-0.0799529	-0.0489815	-0.0337626	-0.0924931	-0.0449736	-0.00646381	-0.0389253	-0.0277023	-0.0221527	-0.0393105	-0.0277639	-0.0225451	-0.0285846	-0.0123264	0.00243841	-0.0177522	-0.0178727	-0.0176773	-0.0144334	-0.0144029	-0.0144267	0.009046	0.00772616	0.00798238	0.00341208	-0.00747616	-0.0131683	0.0105394	-0.000762962	-0.00576562	0.0449644	0.0279774	0.0135371	0.0360217	0.00824345
C	C9	9	-0.296297	-0.120303	-0.0505336	-0.502066	-0.15334	-0.0641952	-0.549355	-0.272963	-0.0592412	-0.0694101	-0.0428462	-0.0292686	-0.072752	-0.0440956	-0.0319045	-0.085591	-0.0421746	-0.00601219	-0.0384533	-0.0276606	-0.0221558	-0.0330141	-0.0231767	-0.0182931	-0.0254906	-0.0101503	0.00331211	-0.0178595	-0.0179411	-0.0178201	-0.00823124	-0.00831946	-0.00736788	0.00921845	0.00803298	0.00883102	0.00271559	-0.00793777	-0.0131757	0.0188071	0.00883318	0.0041529	0.0425866	0.0272691	0.0143084	0.0351722	0.00893734
C	C10	10	-0.217658	-0.0997295	-0.0574008	-0.450902	-0.265289	-0.142855	-0.466178	-0.186937	-0.0579445	-0.075292	-0.048861	-0.0396354	-0.087572	-0.0561756	-0.0399766	-0.0785493	-0.049315	-0.035746	-0.0351177	-0.0270199	-0.0225514	-0.0363046	-0.0263127	-0.0214183	-0.0289647	-0.0144852	-0.00243531	-0.00727703	-0.0119014	-0.0135691	-0.0075705	-0.00944593	-0.0107966	0.0013498	0.00264023	0.00560113	0.0183609	0.00342325	0.000127331	0.0137754	0.00317871	-0.000589035	0.0327221	0.0205235	0.013252	0.0836463	0.0745374
C	C11	11	-0.374021	-0.156788	-0.1019	-0.429181	-0.127946	-0.0917299	-0.472688	-0.182828	-0.0616295	-0.0826501	-0.0618785	-0.0546675	-0.0643753	-0.0403596	-0.0299481	-0.0886043	-0.0445099	-0.00744084	-0.0432503	-0.032595	-0.0268568	-0.0235315	-0.0138794	-0.00887058	-0.0214753	-0.00783746	0.0035751	-0.0172241	-0.0171872	-0.016798	-0.000779516	-0.000254288	0.000173933	0.0111646	0.0109574	0.0108046	0.0053545	-0.0019462	-0.00772656	0.0235214	0.0146211	0.0102506	0.0453766	0.0322979	0.0188349	0.0448374	0.0190975
C	C12	12	-0.262305	-0.118376	-0.0641716	-0.405689	-0.198364	-0.107251	-0.513732	-0.191228	-0.0430685	-0.0775254	-0.0498242	-0.0383476	-0.0778766	-0.0495805	-0.0386485	-0.0868314	-0.0402492	-0.00575009	-0.0418427	-0.0311778	-0.0260077	-0.0342185	-0.0252989	-0.0224268	-0.0263259	-0.0094737	0.00393727	-0.0189934	-0.0190576	-0.0186198	-0.00799215	-0.00784488	-0.00815202	0.0112418	0.0100046	0.0102769	0.00365106	-0.0070505	-0.0115983	0.0185414	0.00930453	0.00655696	0.0476875	0.0301693	0.016805	0.0381761	0.0115193
C	C13	13	-0.298008	-0.178038	-0.0963134	-0.52935	-0.180848	-0.0795307	-0.43192	-0.292614	-0.0591659	-0.0747632	-0.0463203	-0.0320471	-0.0834892	-0.0504303	-0.0378766	-0.0932078	-0.0444772	-0.00867008	-0.0398213	-0.0285913	-0.022837	-0.0399234	-0.0286377	-0.0241013	-0.0300012	-0.0127856	0.00191183	-0.0168829	-0.0171761	-0.0175639	-0.0135529	-0.0139018	-0.0144984	0.00910194	0.00803777	0.00802699	0.00675566	-0.00503371	-0.0116697	0.0132085	0.00126166	-0.00332906	0.0464569	0.0284234	0.014165	0.0441482	0.0174744
C	C14	14	-0.24582	-0.145271	-0.10154	-0.447525	-0.161789	-0.0903066	-0.485239	-0.262231	-0.10561	-0.0866247	-0.0617809	-0.0514509	-0.0758028	-0.0480919	-0.0382727	-0.0924702	-0.0458204	-0.0073779	-0.0478279	-0.0366831	-0.0308263	-0.0306152	-0.0222989	-0.0196193	-0.0245477	-0.00822913	0.00526137	-0.0229601	-0.0225289	-0.0222013	-0.00596872	-0.00508057	-0.00449999	0.0136539	0.0125489	0.0123954	0.00202263	-0.00919193	-0.0141716	0.0225538	0.0135726	0.0103167	0.0467506	0.0316162	0.0198601	0.0449703	0.0136024
C	C15	15	-0.389511	-0.167416	-0.0762538	-0.546452	-0.226708	-0.0832891	-0.530432	-0.349969	-0.05131	-0.0754489	-0.0503773	-0.0422047	-0.0666638	-0.041111	-0.0320699	-0.0770463	-0.0366529	-0.00963366	-0.0371543	-0.0272183	-0.0232396	-0.0263214	-0.0186893	-0.0171881	-0.0212617	-0.0085067	0.00170123	-0.0137085	-0.014209	-0.0140767	0.000691649	0.000571497	0.00143343	0.00889874	0.00793014	0.00875689	0.00893593	-0.00129995	-0.00520226	0.028727	0.0207126	0.0175728	0.0384053	0.0247247	0.0157376	0.0447808	0.0192796
C	C16	16	-0.279795	-0.118233	-0.063855	-0.701702	-0.182716	-0.0710052	-0.508197	-0.297657	-0.0684158	-0.0770833	-0.0481267	-0.0351012	-0.0687271	-0.0430072	-0.0338653	-0.0925308	-0.0444928	-0.008087	-0.0404486	-0.0288409	-0.0234879	-0.0265709	-0.0190929	-0.017128	-0.0255489	-0.00947643	0.00343547	-0.0168085	-0.0170957	-0.0172185	0.000827033	0.000382583	0.000252345	0.00951957	0.00875763	0.00946007	0.00651232	-0.00544862	-0.0109569	0.0283255	0.0206358	0.0178416	0.0438434	0.0273204	0.0154214	0.0456483	0.0146399
C	C17	17	-0.229675	-0.12261	-0.112478	-0.268623	-0.167243	-0.141131	-0.274988	-0.175612	-0.0524779	-0.0763075	-0.0626724	-0.0577973	-0.0651617	-0.053391	-0.0412516	-0.0487447	-0.0335695	-0.0243278	-0.0401122	-0.0344776	-0.0322114	-0.0249946	-0.021903	-0.0186711	-0.0121967	-0.00624878	0.00152004	-0.0164685	-0.0165546	-0.0169171	-0.00981231	-0.00999897	-0.0104387	0.00891205	0.00918975	0.00962216	0.00617632	-0.00281321	-0.00665564	0.0170094	0.0147658	0.0111683	0.0287933	0.023649	0.0187857	0.0547856	0.0487019
C	C18	18	-0.190579	-0.164969	-0.130574	-0.263165	-0.202495	-0.106659	-0.182487	-0.0997398	-0.0508281	-0.0859358	-0.0806866	-0.0765151	-0.0734363	-0.0676966	-0.0609497	-0.037462	-0.0250841	-0.0172149	-0.0465439	-0.043707	-0.043229	-0.03887	-0.0368318	-0.0357745	-0.00172086	0.00331313	0.00685568	-0.0242015	-0.023235	-0.0229853	-0.0169752	-0.017507	-0.0171114	0.0142602	0.0141234	0.0140473	-0.00814019	-0.011358	-0.0127399	0.00415197	0.00188829	0.000167079	0.0315982	0.0271916	0.0229964	0.0376958	0.0349476
D	D1	1	-0.180648	-0.177596	-0.169762	-0.274016	-0.26489	-0.254437	-0.205808	-0.138645	-0.072104	-0.0679607	-0.0656817	-0.0635264	-0.0842945	-0.0806437	-0.0735888	-0.0694519	-0.0379598	-0.0197932	-0.0387733	-0.0381572	-0.037888	-0.0275062	-0.0259578	-0.0225852	-0.0261874	-0.0158905	-0.00842868	-0.0196473	-0.0195962	-0.0201949	-0.00156169	-0.00139156	-0.0020002	-0.00282779	-0.00306052	-0.0028265	-0.00674719	-0.00690542	-0.00683471	0.0270828	0.0252579	0.0213554	0.0203201	0.0104384	0.00300422	0.00902998	0.00440423
D	D2	2	-0.141599	-0.129071	-0.124821	-0.255594	-0.218599	-0.189557	-0.190605	-0.130508	-0.0976053	-0.090364	-0.0892187	-0.0887337	-0.113532	-0.111036	-0.105691	-0.053963	-0.0337468	-0.0225328	-0.0569228	-0.0565703	-0.0558776	-0.0359379	-0.0343436	-0.0327491	-0.020077	-0.0130965	-0.00849043	-0.0305598	-0.0308606	-0.0310333	0.00227032	0.00239228	0.00138991	-0.00142436	-0.00158752	-0.00132034	-0.00831971	-0.00849375	-0.00856817	0.0351903	0.0336195	0.0309626	0.0169203	0.00963871	0.00546711	0.0436682	0.0433538
D	D3	3	-0.157067	-0.149152	-0.140547	-0.291942	-0.283841	-0.271853	-0.177306	-0.116066	-0.0665203	-0.0615494	-0.0602221	-0.0593782	-0.118277	-0.116817	-0.112053	-0.0490281	-0.03118	-0.021556	-0.0236729	-0.0226521	-0.0226448	-0.0421209	-0.0416509	-0.0404815	-0.0180554	-0.0111604	-0.00655939	-0.0102486	-0.0100128	-0.00970528	-0.00909825	-0.00896956	-0.00965382	-0.0010449	-0.00114906	-0.00103091	-0.00174804	-0.00312839	-0.0039959	0.0198846	0.018684	0.0168076	0.0158138	0.00909615	0.0047335	0.0648638	0.0644062
D	D4	4	-0.0956393	-0.081419	-0.0633844	-0.0987444	-0.069174	-0.0392117	-0.140754	-0.0858978	-0.0189346	-0.0489569	-0.0455578	-0.0440761	-0.0307927	-0.0261725	-0.0218435	-0.0469721	-0.0256396	-0.0099218	-0.0334535	-0.0350858	-0.0348711	-0.0116326	-0.0103411	-0.00868501	-0.0150607	-0.00947765	-0.00434995	-0.0100954	-0.00971264	-0.00912423	0.000742963	-0.000414478	-0.00130346	-0.00137717	-0.00171091	-0.00177593	0.029782	0.0318986	0.0276705	0.0159159	0.0142371	0.0117325	0.0118004	0.00577578	0.00092795	0.130396	0.131548
D	D5	5	-0.13432	-0.128667	-0.125775	-0.126286	-0.0879071	-0.0670016	-0.166554	-0.0782668	-0.0294067	-0.0603382	-0.0589027	-0.0553829	-0.0318352	-0.0297552	-0.0263321	-0.0376699	-0.0190413	-0.00773187	-0.0307162	-0.0307395	-0.0309963	-0.0098151	-0.00834557	-0.0075669	-0.0131784	-0.00748124	-0.00319574	-0.0157034	-0.0150703	-0.0151414	0.00278958	0.00251414	0.0025114	-0.000610572	-0.000892222	-0.000779405	-0.00877824	-0.00913725	-0.00931227	0.0159319	0.0144788	0.0127875	0.0122799	0.0057785	0.00184808	0.00948739	0.00651265
D	D6	6	-0.107206	-0.0649799	-0.0626473	-0.138289	-0.100737	-0.0897659	-0.218248	-0.0873847	-0.0315129	-0.0446601	-0.0434698	-0.0429113	-0.0434953	-0.0414858	-0.040077	-0.0414588	-0.0226981	-0.0104065	-0.0263852	-0.0254952	-0.0252818	-0.0130621	-0.0117276	-0.0103919	-0.0146358	-0.00841679	-0.00363919	-0.0170979	-0.0174572	-0.0175575	0.00347896	0.00317606	0.00281707	0.000316189	-0.000332948	-0.000169841	-0.00895686	-0.00899529	-0.00868807	0.0214314	0.0196886	0.0183823	0.0151746	0.00821461	0.00366317	0.00196119	-0.00199693
D	D7	7	-0.110477	-0.100222	-0.0962172	-0.104306	-0.0967525	-0.0813484	-0.176507	-0.0788115	-0.0262023	-0.0615764	-0.0613049	-0.0605681	-0.0372602	-0.0321242	-0.0293275	-0.0479512	-0.0258635	-0.00934046	-0.0247144	-0.0223951	-0.0215018	-0.0186422	-0.0173901	-0.0168039	-0.0162332	-0.00927936	-0.00315716	-0.0169965	-0.0170928	-0.0171578	-0.00517487	-0.00556558	-0.00559292	0.00100562	0.000359208	0.000173217	-0.0101887	-0.0117776	-0.0124614	0.0109026	0.00815696	0.00645365	0.017955	0.00995413	0.00358275	0.00436123	0.00217483
D	D8	8	-0.0822793	-0.0434459	-0.0384968	-0.095738	-0.0648136	-0.0535755	-0.162473	-0.0763911	-0.0278861	-0.0329579	-0.0280448	-0.0262765	-0.0359652	-0.0301438	-0.0276584	-0.04496	-0.0233238	-0.00743753	-0.0251378	-0.0229445	-0.0219441	-0.020757	-0.0185982	-0.0177463	-0.0162373	-0.00921624	-0.00290645	-0.0202787	-0.0203664	-0.0203763	-0.0107615	-0.010815	-0.0105171	0.000502021	-0.000246812	-0.000209848	-0.0153729	-0.0177445	-0.0188	-0.000949735	-0.00323715	-0.00399064	0.0164325	0.00865594	0.00263709	-0.00765727	-0.0114333
D	D9	9	-0.101221	-0.0463949	-0.0390245	-0.0889426	-0.0600502	-0.048211	-0.175185	-0.0909245	-0.0368268	-0.0332332	-0.0278999	-0.0258525	-0.0320219	-0.0273384	-0.024973	-0.0431142	-0.0227135	-0.00766571	-0.0252853	-0.0231254	-0.0222346	-0.0166574	-0.015281	-0.0141755	-0.01481	-0.00842087	-0.00280816	-0.0203733	-0.0205798	-0.0206386	-0.00445097	-0.00470154	-0.00473955	0.000843046	3.46785e-05	0.000110536	-0.0154689	-0.0179058	-0.0190045	0.00933921	0.00806683	0.00758631	0.0156201	0.0086137	0.00308032	-0.00764523	-0.0116182
D	D10	10	-0.156925	-0.0619936	-0.0521816	-0.134706	-0.0858629	-0.0812045	-0.150002	-0.0742763	-0.0285452	-0.0439443	-0.0419256	-0.0427431	-0.0346364	-0.0288655	-0.0246042	-0.0360832	-0.017959	-0.00635799	-0.0279841	-0.0264712	-0.026014	-0.0169909	-0.0149356	-0.0142047	-0.0120289	-0.0063228	-0.00225686	-0.0187149	-0.019171	-0.019405	-0.00545877	-0.0065595	-0.00736272	0.00026916	-0.000137464	3.26205e-05	-0.00632354	-0.00895593	-0.00942903	0.00609575	0.00418519	0.00389586	0.0127938	0.0062673	0.00249735	0.0788728	0.0778012
D	D11	11	-0.113009	-0.105023	-0.102298	-0.087187	-0.077999	-0.0727371	-0.160967	-0.0940891	-0.0257167	-0.0638325	-0.0622336	-0.0619537	-0.024327	-0.0217149	-0.0213204	-0.0430866	-0.021982	-0.0076796	-0.0326586	-0.0302383	-0.0294302	-0.00506799	-0.00334787	-0.00206859	-0.013866	-0.0074926	-0.00228536	-0.0225906	-0.0223991	-0.0223281	0.00549855	0.00549485	0.00561395	0.000655594	9.0563e-05	0.000267549	-0.0145565	-0.0160715	-0.016977	0.0156383	0.0142943	0.0135002	0.0151096	0.00770795	0.00275803	0.000661465	-0.00164926
D	D12	12	-0.135606	-0.0585802	-0.0526127	-0.0737788	-0.0624215	-0.0540509	-0.16924	-0.0838594	-0.0238918	-0.043892	-0.0402247	-0.0393384	-0.0359743	-0.032911	-0.0317974	-0.0423865	-0.0209499	-0.00710852	-0.0308652	-0.0293174	-0.0284321	-0.0187303	-0.0181548	-0.0179037	-0.0150471	-0.00784761	-0.00247931	-0.0234273	-0.0232589	-0.0230288	-0.00342732	-0.00358504	-0.00314134	0.000876517	2.75802e-05	3.59791e-05	-0.0166443	-0.0184295	-0.0191861	0.0123158	0.0122062	0.0125244	0.0160169	0.00786989	0.00264975	-0.00642336	-0.00989606
D	D13	13	-0.0863226	-0.0632961	-0.0540898	-0.0967816	-0.0721326	-0.045596	-0.166603	-0.102912	-0.0278999	-0.0425941	-0.0422311	-0.0447658	-0.0355113	-0.0314949	-0.0302015	-0.0427842	-0.0210926	-0.00665771	-0.0284319	-0.0260472	-0.0248801	-0.0194799	-0.0178697	-0.0170217	-0.0149718	-0.00846019	-0.00241249	-0.0219356	-0.0221769	-0.0224132	-0.00935358	-0.0100305	-0.0105636	0.00083542	-0.000123622	0.000150794	-0.0153696	-0.0180091	-0.0191979	0.00209973	0.000470063	-0.00022325	0.016119	0.00840942	0.00269149	0.00312993	0.0020494
D	D14	14	-0.133209	-0.096209	-0.09207	-0.0999223	-0.0765954	-0.0656657	-0.224136	-0.121108	-0.0321188	-0.0609125	-0.0572307	-0.0555557	-0.0318422	-0.0291498	-0.0278642	-0.0459644	-0.0232509	-0.00731238	-0.0366424	-0.0352957	-0.0347769	-0.0139569	-0.0134365	-0.0129058	-0.014444	-0.0074814	-0.00161729	-0.0265098	-0.0264207	-0.0263729	0.00222634	0.0023336	0.00252664	0.00181809	0.00112478	0.00129352	-0.0176893	-0.0190874	-0.0197561	0.0178876	0.0170223	0.0161242	0.0176455	0.00978203	0.00419945	-0.00495257	-0.00867136
D	D15	15	-0.148134	-0.0673578	-0.0578827	-0.119475	-0.0722261	-0.0596245	-0.188174	-0.101692	-0.0266844	-0.0502049	-0.0481016	-0.0475393	-0.0288475	-0.0252171	-0.0235959	-0.0378447	-0.0198267	-0.00646107	-0.0299007	-0.0289079	-0.0286657	-0.0120891	-0.0125974	-0.0127629	-0.0118575	-0.0061502	-0.00200877	-0.018053	-0.0174872	-0.0174287	0.00813505	0.00841169	0.00871242	0.00132429	0.000824986	0.000886059	-0.00898145	-0.01013	-0.0104722	0.025771	0.0251653	0.0244355	0.0139254	0.00782845	0.00368642	0.00540527	0.00310153
D	D16	16	-0.117343	-0.0610837	-0.0522569	-0.0948445	-0.0528012	-0.0406468	-0.17549	-0.108277	-0.0293452	-0.0422102	-0.0401055	-0.0414494	-0.0291218	-0.0255267	-0.0241206	-0.0424579	-0.0207566	-0.00667549	-0.0292291	-0.0278167	-0.0273618	-0.0106257	-0.0107561	-0.0104888	-0.0125848	-0.00667467	-0.0015213	-0.0220316	-0.0223002	-0.0224757	0.00704477	0.00698209	0.0070973	0.00177924	0.00104709	0.00128977	-0.0149829	-0.0161104	-0.0161995	0.0261504	0.0253164	0.0247345	0.0156155	0.0087863	0.0039361	-0.00404573	-0.00803066
D	D17	17	-0.141701	-0.140035	-0.132175	-0.16333	-0.134947	-0.126668	-0.20279	-0.0789494	-0.0276758	-0.0682841	-0.0673397	-0.0665982	-0.0350622	-0.0335784	-0.0304401	-0.0311466	-0.0156837	-0.00722149	-0.0388916	-0.038468	-0.0382132	-0.0120902	-0.0113954	-0.011028	-0.00907134	-0.00422895	-0.00148455	-0.0217891	-0.0213581	-0.0216735	-0.000950962	-0.00106057	-0.00129178	0.000506638	0.000577224	0.000685616	-0.0120304	-0.0127522	-0.0132085	0.0213514	0.0214245	0.020554	0.0109564	0.00594748	0.00320281	0.04556	0.0450616
D	D18	18	-0.185934	-0.178297	-0.145753	-0.118798	-0.100493	-0.0804218	-0.105657	-0.0396638	-0.0196564	-0.0899089	-0.0896314	-0.0878796	-0.0518809	-0.0513481	-0.0509662	-0.0261346	-0.0131215	-0.00655912	-0.0502753	-0.0500599	-0.0500133	-0.0301638	-0.030228	-0.0297895	-0.00788486	-0.00376473	-0.00141711	-0.0276659	-0.0279587	-0.0285961	-0.0140226	-0.0140745	-0.0139416	0.000573988	0.000375654	0.000521971	-0.0147182	-0.0149343	-0.0149098	0.00606191	0.00593822	0.00575213	0.0091426	0.00501101	0.00266453	0.0453179	0.044686
[truncated: 16 more columns]
