# Supplementary material for: Application of MEMS Sensors for Evaluation of the Dynamics for Cargo Securing on Road Vehicles
Source: Sensors (Basel). 2021 Apr 20;21(8):2881. doi: 10.3390/s21082881 (PMC8074253; doi:10.3390/s21082881)
Supplement: Supplementary file 1 [file sensors-21-02881-s001.zip › Table S5 - Worksheets for evaluation of events on a monitored route with semi-trailer vehicle combination.xlsx]

## Sheet: No. of events for Sensor C
Leg	Distance [km]	No. of events with acceleration in interval (0.3;0.5> g for sensor C						No. of events with acceleration in interval (0.5;0.6> g for sensor C				No. of events with acceleration in interval (0.6;0.7> g for sensor C			No. of events exceeding acceleration 0.7 g for sensor C		SUM TOTAL
		X80	Y80	Y300	Z80	Z300	SUM	Y80	Y300	Z80	SUM	Y80	Z80	SUM	Y80	SUM
1	9.279	0	36	3	11	0	50	1	0	0	1	0	0	0	0	0	51
2	9.36	0	41	9	4	0	54	6	0	0	6	0	0	0	1	1	61
3	9.526	0	18	3	3	0	24	1	1	0	2	1	0	1	0	0	27
4	0.609	0	0	0	0	0	0	0	0	0	0	0	0	0	0	0	0
5	9.152	0	5	1	6	0	12	0	0	0	0	0	0	0	0	0	12
6	13.469	0	3	0	6	0	9	1	0	1	2	0	0	0	0	0	11
7	15.237	0	3	0	3	0	6	1	0	1	2	0	0	0	0	0	8
8	16.886	0	7	0	5	0	12	0	0	1	1	0	0	0	0	0	13
9	16.913	0	8	0	8	0	16	1	0	1	2	0	0	0	0	0	18
10	4.358	0	5	0	4	0	9	0	0	0	0	0	0	0	0	0	9
11	13.744	1	7	0	6	0	14	1	0	0	1	0	0	0	0	0	15
12	16.36	0	9	0	4	0	13	0	0	1	1	0	0	0	0	0	14
13	16.799	0	14	0	9	0	23	1	0	1	2	0	0	0	0	0	25
14	15.673	0	9	0	15	0	24	0	0	0	0	0	0	0	1	1	25
15	16.652	2	10	0	12	1	25	3	0	1	4	0	1	1	1	1	31
16	16.677	1	8	0	14	1	24	0	0	1	1	0	1	1	1	1	27
17	7.493	0	3	0	2	0	5	0	0	0	0	0	0	0	0	0	5
18	2.239	0	0	0	0	0	0	0	0	0	0	0	0	0	0	0	0
	210.426	4	186	16	112	2	320	16	1	8	25	1	2	3	4	4	352
Leg	Distance [km]	No. of events with acceleration in interval (0.3;0.5> g for sensor C per 1 km						No. of events with acceleration in interval (0.5;0.6> g for sensor C per 1 km				No. of events with acceleration in interval (0.6;0.7> g for sensor C per 1 km			No. of events exceeding acceleration 0.7 g for sensor C per 1 km
		X80	Y80	Y300	Z80	Z300	SUM	Y80	Y300	Z80	SUM	Y80	Z80	SUM	Y80	SUM
1	9.279	0	3.87973	0.323311	1.18547	0	5.38851	0.10777	0	0	0.10777	0	0	0	0	0
2	9.36	0	4.38034	0.961538	0.42735	0	5.76923	0.641026	0	0	0.641026	0	0	0	0.106838	0.106838
3	9.526	0	1.88957	0.314928	0.314928	0	2.51942	0.104976	0.104976	0	0.209952	0.104976	0	0.104976	0	0
4	0.609	0	0	0	0	0	0	0	0	0	0	0	0	0	0	0
5	9.152	0	0.546329	0.109266	0.655594	0	1.31119	0	0	0	0	0	0	0	0	0
6	13.469	0	0.222734	0	0.445467	0	0.668201	0.0742446	0	0.0742446	0.148489	0	0	0	0	0
7	15.237	0	0.196889	0	0.196889	0	0.393778	0.0656297	0	0.0656297	0.131259	0	0	0	0	0
8	16.886	0	0.414545	0	0.296103	0	0.710648	0	0	0.0592207	0.0592207	0	0	0	0	0
9	16.913	0	0.473009	0	0.473009	0	0.946018	0.0591261	0	0.0591261	0.118252	0	0	0	0	0
10	4.358	0	1.14732	0	0.917852	0	2.06517	0	0	0	0	0	0	0	0	0
11	13.744	0.072759	0.509313	0	0.436554	0	1.01863	0.072759	0	0	0.072759	0	0	0	0	0
12	16.36	0	0.550122	0	0.244499	0	0.794621	0	0	0.0611247	0.0611247	0	0	0	0	0
13	16.799	0	0.833383	0	0.535746	0	1.36913	0.0595274	0	0.0595274	0.119055	0	0	0	0	0
14	15.673	0	0.574236	0	0.95706	0	1.5313	0	0	0	0	0	0	0	0.063804	0.063804
15	16.652	0.120106	0.600528	0	0.720634	0.0600528	1.50132	0.180159	0	0.0600528	0.240211	0	0.0600528	0.0600528	0.0600528	0.0600528
16	16.677	0.0599628	0.479703	0	0.83948	0.0599628	1.43911	0	0	0.0599628	0.0599628	0	0.0599628	0.0599628	0.0599628	0.0599628
17	7.493	0	0.400374	0	0.266916	0	0.667289	0	0	0	0	0	0	0	0	0
18	2.239	0	0	0	0	0	0	0	0	0	0	0	0	0	0	0
	210.426	0.0190091	0.883921	0.0760362	0.532254	0.00950453	1.52072	0.0760362	0.00475226	0.0380181	0.118807	0.00475226	0.00950453	0.0142568	0.0190091	0.0190091
Leg	Distance [km]	Percentage expression of events with acceleration in interval (0.3;0.5> g for sensor C						Percentage expression of events with acceleration in interval (0.5;0.6> g for sensor C				Percentage expression of events with acceleration in interval (0.6;0.7> g for sensor C			Percentage expression of events exceeding acceleration 0.7 g for sensor C
		X80	Y80	Y300	Z80	Z300	SUM	Y80	Y300	Z80	SUM	Y80	Z80	SUM	Y80	SUM
1	9.279	0	0.705882	0.0588235	0.215686	0	0.980392	0.0196078	0	0	0.0196078	0	0	0	0	0
2	9.36	0	0.672131	0.147541	0.0655738	0	0.885246	0.0983607	0	0	0.0983607	0	0	0	0.0163934	0.0163934
3	9.526	0	0.666667	0.111111	0.111111	0	0.888889	0.037037	0.037037	0	0.0740741	0.037037	0	0.037037	0	0
4	0.609	-	-	-	-	-	0	-	-	-	0	-	-	-	-	-
5	9.152	0	0.416667	0.0833333	0.5	0	1	0	0	0	0	0	0	0	0	0
6	13.469	0	0.272727	0	0.545455	0	0.818182	0.0909091	0	0.0909091	0.181818	0	0	0	0	0
7	15.237	0	0.375	0	0.375	0	0.75	0.125	0	0.125	0.25	0	0	0	0	0
8	16.886	0	0.538462	0	0.384615	0	0.923077	0	0	0.0769231	0.0769231	0	0	0	0	0
9	16.913	0	0.444444	0	0.444444	0	0.888889	0.0555556	0	0.0555556	0.111111	0	0	0	0	0
10	4.358	0	0.555556	0	0.444444	0	1	0	0	0	0	0	0	0	0	0
11	13.744	0.0666667	0.466667	0	0.4	0	0.933333	0.0666667	0	0	0.0666667	0	0	0	0	0
12	16.36	0	0.642857	0	0.285714	0	0.928571	0	0	0.0714286	0.0714286	0	0	0	0	0
13	16.799	0	0.56	0	0.36	0	0.92	0.04	0	0.04	0.08	0	0	0	0	0
14	15.673	0	0.36	0	0.6	0	0.96	0	0	0	0	0	0	0	0.04	0.04
15	16.652	0.0645161	0.322581	0	0.387097	0.0322581	0.806452	0.0967742	0	0.0322581	0.129032	0	0.0322581	0.0322581	0.0322581	0.0322581
16	16.677	0.037037	0.296296	0	0.518519	0.037037	0.888889	0	0	0.037037	0.037037	0	0.037037	0.037037	0.037037	0.037037
17	7.493	0	0.6	0	0.4	0	1	0	0	0	0	0	0	0	0	0
18	2.239	-	-	-	-	-	0	-	-	-	0	-	-	-	-	-
		0.0113636	0.528409	0.0454545	0.318182	0.00568182	0.909091	0.0454545	0.00284091	0.0227273	0.0710227	0.00284091	0.00568182	0.00852273	0.0113636	0.0113636

## Sheet: No. of events for Sensor D
	FileNo	Distance [km]	No. of events exceeding 0.3 g acceleration for sensor D
			Y80
	1	9.279	1
	2	9.36
	3	9.526
	4	0.609
	5	9.152
	6	13.469
	7	15.237
	8	16.886
	9	16.913
	10	4.358
	11	13.744
	12	16.36
	13	16.799
	14	15.673
	15	16.652
	16	16.677
	17	7.493
	18	2.239
